# Supplementary material for: Evolutionary history shapes variation of wood density of tree species across the world
Source: Plant Divers. 2024 Apr 10;46(3):283–93. doi: 10.1016/j.pld.2024.04.002 (PMC11119544; doi:10.1016/j.pld.2024.04.002)
Supplement: Multimedia component 1 [file mmc1.zip]

Archive with 1 entries (1 files):
- Supplementary Information2.xlsx
