# Supplementary material for: Evolutionary history shapes variation of wood density of tree species across the world
Source: Plant Divers. 2024 Apr 10;46(3):283–93. doi: 10.1016/j.pld.2024.04.002 (PMC11119544; doi:10.1016/j.pld.2024.04.002)
Supplement: Multimedia component 1 [file mmc1.zip › Supplementary Information2.xlsx]

## Sheet: sheet1
siteID	Latitude	Longitude	Species	Type	Angiosperm_subgroup	Whittake_biome	Wood density (g cm-3)	Mean annual temperature (℃)	Mean annual precipitation (mm yr-1)	Soil clay content (%)	Site slope (°)	Site aspect (°)	Soil organic carbon (mg g-1)	Normalized Difference Vegetation Index
1	-72.05	-46.0667	Nothofagus pumilio	Angiosperm	FABIDS	Boreal forest	0.48	1.9	799	20	16.4267	137	7.2	2159
2	-72.05	-46.0667	Nothofagus pumilio	Angiosperm	FABIDS	Boreal forest	0.51	1.9	799	20	16.4267	137	7.2	2159
3	-72.05	-46.0667	Nothofagus pumilio	Angiosperm	FABIDS	Boreal forest	0.51	1.9	799	20	16.4267	137	7.2	2159
4	-72.05	-46.0667	Nothofagus pumilio	Angiosperm	FABIDS	Boreal forest	0.53	1.9	799	20	16.4267	137	7.2	2159
5	-72.0421	-45.5182	Embothrium coccineum	Angiosperm		Temperate rain forest	0.53	4.2	1795	7	19.8288	255	34.3	5262
6	-72.0421	-45.5182	Escallonia rubra	Angiosperm	CAMPANULIDS	Temperate rain forest	0.47	4.2	1795	7	19.8288	255	34.3	5262
7	-72.0421	-45.5182	Nothofagus antarctica	Angiosperm	FABIDS	Temperate rain forest	0.51	4.2	1795	7	19.8288	255	34.3	5262
8	-72.0421	-45.5182	Nothofagus dombeyi	Angiosperm	FABIDS	Temperate rain forest	0.46	4.2	1795	7	19.8288	255	34.3	5262
9	-72.0421	-45.5182	Nothofagus pumilio	Angiosperm	FABIDS	Temperate rain forest	0.42	4.2	1795	7	19.8288	255	34.3	5262
10	-72.0421	-45.5182	Ovidia andina	Angiosperm	MALVIDS	Temperate rain forest	0.38	4.2	1795	7	19.8288	255	34.3	5262
11	-72	-45.4167	Pinus ponderosa	Gymnosperm		Temperate seasonal forest	0.38	5.9	1626	18	6.1095	255	68	5281
12	172.75	-42.87	Pinus radiata	Gymnosperm		Woodland/shrubland	0.39	11.4	734	20	0.254985	97	14.5	6190
13	172.733	-42.8233	Pinus nigra	Gymnosperm		Woodland/shrubland	0.417	11.2	749	20	0.522715	126	14.5	6410
14	172.733	-42.8233	Pinus nigra	Gymnosperm		Woodland/shrubland	0.417	11.2	749	20	0.522715	126	14.5	6410
15	172.733	-42.8233	Pinus nigra	Gymnosperm		Woodland/shrubland	0.417	11.2	749	20	0.522715	126	14.5	6410
16	147.604	-42.8127	Eucalyptus globulus	Angiosperm	MALVIDS	Woodland/shrubland	0.722	12.8	649	9	0.80676	255	5	4658
17	147.604	-42.8127	Eucalyptus nitens	Angiosperm	MALVIDS	Woodland/shrubland	0.54	12.8	649	9	0.80676	255	5	4658
18	146.589	-42.6839	Eucalyptus coccifera	Angiosperm	MALVIDS	Temperate seasonal forest	0.4	5.3	1293	9	8.17792	79	5	6570
19	146.467	-42.4833	Eucalyptus nitens	Angiosperm	MALVIDS	Temperate seasonal forest	0.54	10.1	1092	22	10.7432	255	9.8	7816
20	146.467	-42.4833	Eucalyptus nitens	Angiosperm	MALVIDS	Temperate seasonal forest	0.54	10.1	1092	22	10.7432	255	9.8	7816
21	-71.1667	-42.1	Pinus ponderosa	Gymnosperm		Woodland/shrubland	0.38	8.9	694	8	4.57442	255	6	2411
22	-71.1667	-42.1	Pinus ponderosa	Gymnosperm		Woodland/shrubland	0.38	8.9	694	8	4.57442	255	6	2411
23	-71.1667	-42.1	Pinus ponderosa	Gymnosperm		Woodland/shrubland	0.38	8.9	694	8	4.57442	255	6	2411
24	-71.1667	-42.1	Pinus ponderosa	Gymnosperm		Woodland/shrubland	0.38	8.9	694	8	4.57442	255	6	2411
25	-71.1667	-42.1	Pinus ponderosa	Gymnosperm		Woodland/shrubland	0.38	8.9	694	8	4.57442	255	6	2411
26	-72.1833	-40.7833	Nothofagus pumilio	Angiosperm	FABIDS		0.49	4.9	2498	7	8.79851	230	34.3	5907
27	-72.1833	-40.7833	Nothofagus pumilio	Angiosperm	FABIDS		0.5	4.9	2498	7	8.79851	230	34.3	5907
28	-72.1833	-40.7833	Nothofagus pumilio	Angiosperm	FABIDS		0.52	4.9	2498	7	8.79851	230	34.3	5907
29	-72.1833	-40.7833	Nothofagus pumilio	Angiosperm	FABIDS		0.51	4.9	2498	7	8.79851	230	34.3	5907
30	-71.2	-40.1	Pinus ponderosa	Gymnosperm		Woodland/shrubland	0.38	9.1	737	13	2.47543	13	73.7	3533
31	-71.2	-40.1	Pinus ponderosa	Gymnosperm		Woodland/shrubland	0.38	9.1	737	13	2.47543	13	73.7	3533
32	176.217	-38.4333	Pinus radiata	Gymnosperm		Temperate seasonal forest	0.39	11.1	1686	4	3.75233	102	23.6	7438
33	176.217	-38.4333	Pinus radiata	Gymnosperm		Temperate seasonal forest	0.39	11.1	1686	4	3.75233	102	23.6	7438
34	176.217	-38.4333	Pinus radiata	Gymnosperm		Temperate seasonal forest	0.39	11.1	1686	4	3.75233	102	23.6	7438
35	176.217	-38.4333	Pinus radiata	Gymnosperm		Temperate seasonal forest	0.39	11.1	1686	4	3.75233	102	23.6	7438
36	176.217	-38.4333	Pinus radiata	Gymnosperm		Temperate seasonal forest	0.39	11.1	1686	4	3.75233	102	23.6	7438
37	176.217	-38.4333	Pinus radiata	Gymnosperm		Temperate seasonal forest	0.39	11.1	1686	4	3.75233	102	23.6	7438
38	176.217	-38.4333	Pinus radiata	Gymnosperm		Temperate seasonal forest	0.39	11.1	1686	4	3.75233	102	23.6	7438
39	176.217	-38.4333	Pinus radiata	Gymnosperm		Temperate seasonal forest	0.39	11.1	1686	4	3.75233	102	23.6	7438
40	176.217	-38.4333	Pinus radiata	Gymnosperm		Temperate seasonal forest	0.39	11.1	1686	4	3.75233	102	23.6	7438
41	176.217	-38.4333	Pinus radiata	Gymnosperm		Temperate seasonal forest	0.39	11.1	1686	4	3.75233	102	23.6	7438
42	176.217	-38.4333	Pinus radiata	Gymnosperm		Temperate seasonal forest	0.39	11.1	1686	4	3.75233	102	23.6	7438
43	176.217	-38.4333	Pinus radiata	Gymnosperm		Temperate seasonal forest	0.39	11.1	1686	4	3.75233	102	23.6	7438
44	176.217	-38.4333	Pinus radiata	Gymnosperm		Temperate seasonal forest	0.39	11.1	1686	4	3.75233	102	23.6	7438
45	176.217	-38.4333	Pinus radiata	Gymnosperm		Temperate seasonal forest	0.39	11.1	1686	4	3.75233	102	23.6	7438
46	176.217	-38.4333	Pinus radiata	Gymnosperm		Temperate seasonal forest	0.39	11.1	1686	4	3.75233	102	23.6	7438
47	176.217	-38.4333	Pinus radiata	Gymnosperm		Temperate seasonal forest	0.39	11.1	1686	4	3.75233	102	23.6	7438
48	146.683	-38.3833	Eucalyptus nitens	Angiosperm	MALVIDS	Temperate seasonal forest	0.54	11.6	999	4	5.73872	90	20.9	7602
49	146.683	-38.3833	Eucalyptus nitens	Angiosperm	MALVIDS	Temperate seasonal forest	0.54	11.6	999	4	5.73872	90	20.9	7602
50	146.683	-38.3833	Eucalyptus nitens	Angiosperm	MALVIDS	Temperate seasonal forest	0.54	11.6	999	4	5.73872	90	20.9	7602
51	146.683	-38.3833	Eucalyptus nitens	Angiosperm	MALVIDS	Temperate seasonal forest	0.54	11.6	999	4	5.73872	90	20.9	7602
52	146.683	-38.3833	Eucalyptus nitens	Angiosperm	MALVIDS	Temperate seasonal forest	0.54	11.6	999	4	5.73872	90	20.9	7602
53	146.683	-38.3833	Eucalyptus nitens	Angiosperm	MALVIDS	Temperate seasonal forest	0.54	11.6	999	4	5.73872	90	20.9	7602
54	146.683	-38.3833	Eucalyptus nitens	Angiosperm	MALVIDS	Temperate seasonal forest	0.54	11.6	999	4	5.73872	90	20.9	7602
55	146.683	-38.3833	Eucalyptus nitens	Angiosperm	MALVIDS	Temperate seasonal forest	0.54	11.6	999	4	5.73872	90	20.9	7602
56	146.05	-38.2667	Eucalyptus globulus	Angiosperm	MALVIDS	Temperate seasonal forest	0.722	12.3	1287	11	2.19109	81	4.5	7576
57	146.05	-38.2667	Eucalyptus globulus	Angiosperm	MALVIDS	Temperate seasonal forest	0.722	12.3	1287	11	2.19109	81	4.5	7576
58	146.05	-38.2667	Eucalyptus globulus	Angiosperm	MALVIDS	Temperate seasonal forest	0.722	12.3	1287	11	2.19109	81	4.5	7576
59	146.05	-38.2667	Eucalyptus globulus	Angiosperm	MALVIDS	Temperate seasonal forest	0.722	12.3	1287	11	2.19109	81	4.5	7576
60	146.05	-38.2667	Eucalyptus globulus	Angiosperm	MALVIDS	Temperate seasonal forest	0.722	12.3	1287	11	2.19109	81	4.5	7576
61	146.5	-38.2333	Eucalyptus globulus	Angiosperm	MALVIDS	Woodland/shrubland	0.722	14.4	911	4	0.35033	255	20.9	6261
62	146.5	-38.2333	Eucalyptus globulus	Angiosperm	MALVIDS	Woodland/shrubland	0.722	14.4	911	4	0.35033	255	20.9	6261
63	146.5	-38.2333	Eucalyptus globulus	Angiosperm	MALVIDS	Woodland/shrubland	0.722	14.4	911	4	0.35033	255	20.9	6261
64	146.5	-38.2333	Eucalyptus globulus	Angiosperm	MALVIDS	Woodland/shrubland	0.722	14.4	911	4	0.35033	255	20.9	6261
65	146.5	-38.2333	Eucalyptus globulus	Angiosperm	MALVIDS	Woodland/shrubland	0.722	14.4	911	4	0.35033	255	20.9	6261
66	175.967	-38.2333	Pinus radiata	Gymnosperm		Temperate seasonal forest	0.39	11.8	1735	4	0.825022	253	23.6	9071
67	146.5	-38.05	Eucalyptus globulus	Angiosperm	MALVIDS	Temperate seasonal forest	0.722	12.8	1118	4	4.1859	236	20.9	6748
68	146.5	-38.05	Eucalyptus globulus	Angiosperm	MALVIDS	Temperate seasonal forest	0.722	12.8	1118	4	4.1859	236	20.9	6748
69	146.5	-38.05	Eucalyptus globulus	Angiosperm	MALVIDS	Temperate seasonal forest	0.722	12.8	1118	4	4.1859	236	20.9	6748
70	146.5	-38.05	Eucalyptus globulus	Angiosperm	MALVIDS	Temperate seasonal forest	0.722	12.8	1118	4	4.1859	236	20.9	6748
71	146.5	-38.05	Eucalyptus globulus	Angiosperm	MALVIDS	Temperate seasonal forest	0.722	12.8	1118	4	4.1859	236	20.9	6748
72	140.983	-37.8167	Pinus radiata	Gymnosperm		Woodland/shrubland	0.39	13.9	754	3	0.0997449	255	28.5	7310
73	143.788	-37.6844	Eucalyptus globulus	Angiosperm	MALVIDS	Woodland/shrubland	0.722	12.5	611	25	0.81635	65	6.6	5841
74	143.788	-37.6844	Eucalyptus globulus	Angiosperm	MALVIDS	Woodland/shrubland	0.722	12.5	611	25	0.81635	65	6.6	5841
75	143.788	-37.6844	Eucalyptus globulus	Angiosperm	MALVIDS	Woodland/shrubland	0.722	12.5	611	25	0.81635	65	6.6	5841
76	143.641	-37.6124	Eucalyptus globulus	Angiosperm	MALVIDS	Woodland/shrubland	0.722	12.5	671	25	0.556477	178	6.6	5597
77	143.641	-37.6124	Eucalyptus globulus	Angiosperm	MALVIDS	Woodland/shrubland	0.722	12.5	671	25	0.556477	178	6.6	5597
78	144.031	-37.6111	Eucalyptus globulus	Angiosperm	MALVIDS	Woodland/shrubland	0.722	11.9	822	11	0.474774	156	4.5	5546
79	149.167	-37.5833	Acacia mearnsii	Angiosperm	FABIDS	Woodland/shrubland	0.66	14.8	1089	3	2.29788	255	28.5	7821
80	149.167	-37.5833	Acacia mearnsii	Angiosperm	FABIDS	Woodland/shrubland	0.66	14.8	1089	3	2.29788	255	28.5	7821
81	149.167	-37.5833	Acacia mearnsii	Angiosperm	FABIDS	Woodland/shrubland	0.66	14.8	1089	3	2.29788	255	28.5	7821
82	149.167	-37.5833	Eucalyptus globulus	Angiosperm	MALVIDS	Woodland/shrubland	0.722	14.8	1089	3	2.29788	255	28.5	7821
83	149.167	-37.5833	Eucalyptus globulus	Angiosperm	MALVIDS	Woodland/shrubland	0.722	14.8	1089	3	2.29788	255	28.5	7821
84	149.167	-37.5833	Eucalyptus globulus	Angiosperm	MALVIDS	Woodland/shrubland	0.722	14.8	1089	3	2.29788	255	28.5	7821
85	149.167	-37.5833	Eucalyptus globulus	Angiosperm	MALVIDS	Woodland/shrubland	0.722	14.8	1089	3	2.29788	255	28.5	7821
86	149.167	-37.5833	Eucalyptus globulus	Angiosperm	MALVIDS	Woodland/shrubland	0.722	14.8	1089	3	2.29788	255	28.5	7821
87	149.167	-37.5833	Eucalyptus globulus	Angiosperm	MALVIDS	Woodland/shrubland	0.722	14.8	1089	3	2.29788	255	28.5	7821
88	149.167	-37.5833	Eucalyptus globulus	Angiosperm	MALVIDS	Woodland/shrubland	0.722	14.8	1089	3	2.29788	255	28.5	7821
89	-71.4	-36.9	Nothofagus pumilio	Angiosperm	FABIDS	Boreal forest	0.56	2.6	1110	7	16.2989	237	34.3	6637
90	-71.4	-36.9	Nothofagus pumilio	Angiosperm	FABIDS	Boreal forest	0.54	2.6	1110	7	16.2989	237	34.3	6637
91	-71.4	-36.9	Nothofagus pumilio	Angiosperm	FABIDS	Boreal forest	0.59	2.6	1110	7	16.2989	237	34.3	6637
92	-71.4	-36.9	Nothofagus pumilio	Angiosperm	FABIDS	Boreal forest	0.55	2.6	1110	7	16.2989	237	34.3	6637
93	145.005	-35.7572	Eucalyptus camaldulensis	Angiosperm	MALVIDS	Temperate grassland/desert	0.721	16.2	390	11	0.200285	72	3.9	4538
94	145.005	-35.7572	Eucalyptus camaldulensis	Angiosperm	MALVIDS	Temperate grassland/desert	0.721	16.2	390	11	0.200285	72	3.9	4538
95	145.005	-35.7572	Eucalyptus camaldulensis	Angiosperm	MALVIDS	Temperate grassland/desert	0.721	16.2	390	11	0.200285	72	3.9	4538
96	145.005	-35.7572	Eucalyptus camaldulensis	Angiosperm	MALVIDS	Temperate grassland/desert	0.721	16.2	390	11	0.200285	72	3.9	4538
97	149.5	-35.5	Pinus radiata	Gymnosperm		Woodland/shrubland	0.39	10.9	832	11	3.90716	255	4.5	6017
98	149.5	-35.5	Pinus radiata	Gymnosperm		Woodland/shrubland	0.39	10.9	832	11	3.90716	255	4.5	6017
99	149.5	-35.5	Pinus radiata	Gymnosperm		Woodland/shrubland	0.39	10.9	832	11	3.90716	255	4.5	6017
100	149.5	-35.5	Pinus radiata	Gymnosperm		Woodland/shrubland	0.39	10.9	832	11	3.90716	255	4.5	6017
101	149.5	-35.5	Pinus radiata	Gymnosperm		Woodland/shrubland	0.39	10.9	832	11	3.90716	255	4.5	6017
102	149.5	-35.5	Pinus radiata	Gymnosperm		Woodland/shrubland	0.39	10.9	832	11	3.90716	255	4.5	6017
103	149.5	-35.5	Pinus radiata	Gymnosperm		Woodland/shrubland	0.39	10.9	832	11	3.90716	255	4.5	6017
104	149.5	-35.5	Pinus radiata	Gymnosperm		Woodland/shrubland	0.39	10.9	832	11	3.90716	255	4.5	6017
105	149.5	-35.5	Pinus radiata	Gymnosperm		Woodland/shrubland	0.39	10.9	832	11	3.90716	255	4.5	6017
106	148.933	-35.35	Pinus radiata	Gymnosperm		Woodland/shrubland	0.39	13.1	740	26	2.16419	44	6.8	6881
107	148.933	-35.35	Pinus radiata	Gymnosperm		Woodland/shrubland	0.39	13.1	740	26	2.16419	44	6.8	6881
108	148.933	-35.35	Pinus radiata	Gymnosperm		Woodland/shrubland	0.39	13.1	740	26	2.16419	44	6.8	6881
109	149.329	-35.3333	Pinus radiata	Gymnosperm		Woodland/shrubland	0.39	12.5	632	11	1.72277	255	4.5	4979
110	149.329	-35.3333	Pinus radiata	Gymnosperm		Woodland/shrubland	0.39	12.5	632	11	1.72277	255	4.5	4979
111	150.235	-34.7041	Eucryphia moorei	Angiosperm	FABIDS	Woodland/shrubland	0.48	14.2	858	11	2.49253	131	4.5	7191
112	150.717	-34.6696	Dendrocnide excelsa	Angiosperm	FABIDS	Temperate seasonal forest	0.18	14.2	1561	21	12.1812	32	12.8	7651
113	116.142	-34.6361	Eucalyptus globulus	Angiosperm	MALVIDS	Temperate seasonal forest	0.722	15.8	1198	10	1.04752	244	5.3	3761
114	116.142	-34.6361	Eucalyptus globulus	Angiosperm	MALVIDS	Temperate seasonal forest	0.722	15.8	1198	10	1.04752	244	5.3	3761
115	150.593	-34.588	Pennantia cunninghamii	Angiosperm	CAMPANULIDS	Temperate seasonal forest	0.42	12.8	1542	21	0.885065	243	12.8	6976
116	150.593	-34.588	Quintinia sieberi	Angiosperm	CAMPANULIDS	Temperate seasonal forest	0.4	12.8	1542	21	0.885065	243	12.8	6976
117	150.678	-34.5719	Melicytus dentatus	Angiosperm	FABIDS	Woodland/shrubland	0.48	16.8	1117	21	3.9841	99	12.8	7123
118	150.367	-34.55	Pinus radiata	Gymnosperm		Woodland/shrubland	0.39	13.1	984	11	0.673762	255	4.5	5904
119	150.367	-34.55	Pinus radiata	Gymnosperm		Woodland/shrubland	0.39	13.1	984	11	0.673762	255	4.5	5904
120	150.367	-34.55	Pinus radiata	Gymnosperm		Woodland/shrubland	0.39	13.1	984	11	0.673762	255	4.5	5904
121	150.861	-34.4024	Citriobatus spinescens	Angiosperm	CAMPANULIDS	Temperate seasonal forest	0.7	16.2	1374	14	10.6172	107	7.4	7809
122	116	-34.3336	Eucalyptus globulus	Angiosperm	MALVIDS	Woodland/shrubland	0.722	15.5	1044	10	1.37848	189	5.3	7257
123	116	-34.3336	Eucalyptus globulus	Angiosperm	MALVIDS	Woodland/shrubland	0.722	15.5	1044	10	1.37848	189	5.3	7257
124	151.031	-34.1413	Polyosma rhytophloia	Angiosperm	CAMPANULIDS	Woodland/shrubland	0.48	17.3	1104	28	2.60546	255	20.716	7356
125	151.031	-34.1413	Rapanea variablis	Angiosperm		Woodland/shrubland	0.54	17.3	1104	28	2.60546	255	20.716	7356
126	116.32	-33.99	Eucalyptus globulus	Angiosperm	MALVIDS	Woodland/shrubland	0.722	15.6	704	5	1.45943	255	4	6658
127	116.32	-33.99	Eucalyptus globulus	Angiosperm	MALVIDS	Woodland/shrubland	0.722	15.6	704	5	1.45943	255	4	6658
128	151.119	-33.7684	Ceratopetalum apetalum	Angiosperm	FABIDS	Woodland/shrubland	0.44	17.8	1023	10	1.17286	154	5.5	4938
129	151.114	-33.7641	Callicoma serratifolia	Angiosperm	FABIDS	Woodland/shrubland	0.41	17.7	1043	10	1.17286	154	5.5	4938
130	151.106	-33.7613	Elaeocarpus reticulatus	Angiosperm	FABIDS	Woodland/shrubland	0.46	17.6	1052	10	0.798002	62	5.5	5141
131	151.121	-33.7609	Schizomeria ovata	Angiosperm	FABIDS	Woodland/shrubland	0.44	17.7	1041	10	1.35939	215	5.5	4938
132	151.104	-33.7556	Acacia binervia	Angiosperm	FABIDS	Woodland/shrubland	0.62	17.6	1069	10	1.07589	214	5.5	5141
133	151.104	-33.7556	Acacia linifolia	Angiosperm	FABIDS	Woodland/shrubland	0.63	17.6	1069	10	1.07589	214	5.5	5141
134	151.104	-33.7556	Acacia parvipinnula	Angiosperm	FABIDS	Woodland/shrubland	0.68	17.6	1069	10	1.07589	214	5.5	5141
135	151.104	-33.7556	Allocasuarina torulosa	Angiosperm	FABIDS	Woodland/shrubland	0.67	17.6	1069	10	1.07589	214	5.5	5141
136	151.104	-33.7556	Angophora costata	Angiosperm	MALVIDS	Woodland/shrubland	0.57	17.6	1069	10	1.07589	214	5.5	5141
137	151.104	-33.7556	Boronia pinnata	Angiosperm	MALVIDS	Woodland/shrubland	0.55	17.6	1069	10	1.07589	214	5.5	5141
138	151.104	-33.7556	Bursaria spinosa	Angiosperm	CAMPANULIDS	Woodland/shrubland	0.73	17.6	1069	10	1.07589	214	5.5	5141
139	151.104	-33.7556	Ceratopetalum gummiferum	Angiosperm	FABIDS	Woodland/shrubland	0.43	17.6	1069	10	1.07589	214	5.5	5141
140	151.104	-33.7556	Eucalyptus pilularis	Angiosperm	MALVIDS	Woodland/shrubland	0.49	17.6	1069	10	1.07589	214	5.5	5141
141	151.104	-33.7556	Homalanthus populifolius	Angiosperm	FABIDS	Woodland/shrubland	0.31	17.6	1069	10	1.07589	214	5.5	5141
142	151.104	-33.7556	Notelaea longifolia	Angiosperm	LAMIIDS	Woodland/shrubland	0.59	17.6	1069	10	1.07589	214	5.5	5141
143	151.104	-33.7556	Glochidion ferdinandii	Angiosperm	FABIDS	Woodland/shrubland	0.68	17.6	1069	10	1.07589	214	5.5	5141
144	151.104	-33.7556	Pittosporum undulatum	Angiosperm	CAMPANULIDS	Woodland/shrubland	0.61	17.6	1069	10	1.07589	214	5.5	5141
145	151.104	-33.7442	Doryphora sassafras	Angiosperm	MAGNOLIIDS	Woodland/shrubland	0.45	17.4	1101	10	1.47947	196	5.5	6772
146	151.104	-33.7425	Brachychiton acerifolius	Angiosperm	MALVIDS	Woodland/shrubland	0.42	17.4	1101	10	1.47947	196	5.5	6772
147	116.125	-33.5338	Eucalyptus globulus	Angiosperm	MALVIDS	Woodland/shrubland	0.722	16.3	755	5	3.09739	211	4	6264
148	116.125	-33.5338	Eucalyptus globulus	Angiosperm	MALVIDS	Woodland/shrubland	0.722	16.3	755	5	3.09739	211	4	6264
149	116.583	-33.3167	Eucalyptus globulus	Angiosperm	MALVIDS	Woodland/shrubland	0.722	15.6	614	11	0.866382	178	4.5	4522
150	116.583	-33.3167	Eucalyptus globulus	Angiosperm	MALVIDS	Woodland/shrubland	0.722	15.6	614	11	0.866382	178	4.5	4522
151	116.583	-33.3167	Eucalyptus globulus	Angiosperm	MALVIDS	Woodland/shrubland	0.722	15.6	614	11	0.866382	178	4.5	4522
152	116.583	-33.3167	Eucalyptus globulus	Angiosperm	MALVIDS	Woodland/shrubland	0.722	15.6	614	11	0.866382	178	4.5	4522
153	-57.2947	-32.4328	Eucalyptus dunnii	Angiosperm	MALVIDS	Temperate seasonal forest	0.664	17.7	1342	28	0.268705	235	19.9	5559
154	152.896	-30.4988	Polyscias murrayi	Angiosperm	CAMPANULIDS	Tropical seasonal forest/savanna	0.37	19.1	1440	23	2.24247	205	9.9	7788
155	152.896	-30.4988	Quintinia verdonii	Angiosperm	CAMPANULIDS	Tropical seasonal forest/savanna	0.37	19.1	1440	23	2.24247	205	9.9	7788
156	152.729	-30.3647	Akania bidwillii	Angiosperm	MALVIDS	Temperate seasonal forest	0.41	14.6	1786	23	14.8683	97	9.9	7095
157	152.729	-30.3647	Eupomatia laurina	Angiosperm	MAGNOLIIDS	Temperate seasonal forest	0.56	14.6	1786	23	14.8683	97	9.9	7095
158	153	-30.3	Eucalyptus grandis	Angiosperm	MALVIDS	Temperate seasonal forest	0.662	18.5	1476	28	1.01007	83	20.716	6637
159	153	-30.3	Eucalyptus grandis	Angiosperm	MALVIDS	Temperate seasonal forest	0.662	18.5	1476	28	1.01007	83	20.716	6637
160	153	-30.3	Eucalyptus grandis	Angiosperm	MALVIDS	Temperate seasonal forest	0.662	18.5	1476	28	1.01007	83	20.716	6637
161	153	-30.3	Eucalyptus grandis	Angiosperm	MALVIDS	Temperate seasonal forest	0.662	18.5	1476	28	1.01007	83	20.716	6637
162	153	-30.3	Eucalyptus grandis	Angiosperm	MALVIDS	Temperate seasonal forest	0.662	18.5	1476	28	1.01007	83	20.716	6637
163	153	-30.3	Eucalyptus grandis	Angiosperm	MALVIDS	Temperate seasonal forest	0.662	18.5	1476	28	1.01007	83	20.716	6637
164	153	-30.3	Eucalyptus grandis	Angiosperm	MALVIDS	Temperate seasonal forest	0.662	18.5	1476	28	1.01007	83	20.716	6637
165	153	-30.3	Eucalyptus grandis	Angiosperm	MALVIDS	Temperate seasonal forest	0.662	18.5	1476	28	1.01007	83	20.716	6637
166	153	-30.3	Eucalyptus grandis	Angiosperm	MALVIDS	Temperate seasonal forest	0.662	18.5	1476	28	1.01007	83	20.716	6637
167	153	-30.3	Eucalyptus pilularis	Angiosperm	MALVIDS	Temperate seasonal forest	0.755	18.5	1476	28	1.01007	83	20.716	6637
168	153	-30.3	Eucalyptus pilularis	Angiosperm	MALVIDS	Temperate seasonal forest	0.755	18.5	1476	28	1.01007	83	20.716	6637
169	153	-30.3	Eucalyptus pilularis	Angiosperm	MALVIDS	Temperate seasonal forest	0.755	18.5	1476	28	1.01007	83	20.716	6637
170	153	-30.3	Eucalyptus pilularis	Angiosperm	MALVIDS	Temperate seasonal forest	0.755	18.5	1476	28	1.01007	83	20.716	6637
171	153	-30.3	Eucalyptus pilularis	Angiosperm	MALVIDS	Temperate seasonal forest	0.755	18.5	1476	28	1.01007	83	20.716	6637
172	153	-30.3	Eucalyptus pilularis	Angiosperm	MALVIDS	Temperate seasonal forest	0.755	18.5	1476	28	1.01007	83	20.716	6637
173	153	-30.3	Eucalyptus pilularis	Angiosperm	MALVIDS	Temperate seasonal forest	0.755	18.5	1476	28	1.01007	83	20.716	6637
174	153.074	-30.0925	Eucalyptus grandis	Angiosperm	MALVIDS	Temperate seasonal forest	0.662	17.5	1763	28	1.72625	255	20.716	7278
175	32.1832	-28.7243	Allophylus natalensis	Angiosperm	MALVIDS	Tropical seasonal forest/savanna	0.657	21.9	1353	28	2.9445	127	20.716	8682
176	32.1832	-28.7243	Apodytes dimidiata	Angiosperm	LAMIIDS	Tropical seasonal forest/savanna	0.512	21.9	1353	28	2.9445	127	20.716	8682
177	32.1832	-28.7243	Brachylaena discolor	Angiosperm	CAMPANULIDS	Tropical seasonal forest/savanna	0.605	21.9	1353	28	2.9445	127	20.716	8682
178	32.1832	-28.7243	Canthium inerme	Angiosperm	LAMIIDS	Tropical seasonal forest/savanna	0.538	21.9	1353	28	2.9445	127	20.716	8682
179	32.1832	-28.7243	Celtis africana	Angiosperm	FABIDS	Tropical seasonal forest/savanna	0.638	21.9	1353	28	2.9445	127	20.716	8682
180	32.1832	-28.7243	Volkameria glabra	Angiosperm	LAMIIDS	Tropical seasonal forest/savanna	0.554	21.9	1353	28	2.9445	127	20.716	8682
181	32.1832	-28.7243	Cordia caffra	Angiosperm	LAMIIDS	Tropical seasonal forest/savanna	0.607	21.9	1353	28	2.9445	127	20.716	8682
182	32.1832	-28.7243	Mimusops caffra	Angiosperm		Tropical seasonal forest/savanna	0.628	21.9	1353	28	2.9445	127	20.716	8682
183	32.1832	-28.7243	Sideroxylon inerme	Angiosperm		Tropical seasonal forest/savanna	0.655	21.9	1353	28	2.9445	127	20.716	8682
184	32.1832	-28.7243	Trichilia emetica	Angiosperm	MALVIDS	Tropical seasonal forest/savanna	0.55	21.9	1353	28	2.9445	127	20.716	8682
185	32.1832	-28.7243	Vepris lanceolata	Angiosperm	MALVIDS	Tropical seasonal forest/savanna	0.721	21.9	1353	28	2.9445	127	20.716	8682
186	32.1832	-28.7243	Ziziphus mucronata	Angiosperm	FABIDS	Tropical seasonal forest/savanna	0.613	21.9	1353	28	2.9445	127	20.716	8682
187	32.1837	-28.7231	Allophylus natalensis	Angiosperm	MALVIDS	Tropical seasonal forest/savanna	0.658	22	1335	28	2.9445	127	20.716	8682
188	32.1837	-28.7231	Canthium inerme	Angiosperm	LAMIIDS	Tropical seasonal forest/savanna	0.543	22	1335	28	2.9445	127	20.716	8682
189	32.1837	-28.7231	Celtis africana	Angiosperm	FABIDS	Tropical seasonal forest/savanna	0.668	22	1335	28	2.9445	127	20.716	8682
190	32.1837	-28.7231	Volkameria glabra	Angiosperm	LAMIIDS	Tropical seasonal forest/savanna	0.615	22	1335	28	2.9445	127	20.716	8682
191	32.1837	-28.7231	Cordia caffra	Angiosperm	LAMIIDS	Tropical seasonal forest/savanna	0.597	22	1335	28	2.9445	127	20.716	8682
192	32.1837	-28.7231	Gymnosporia arenicola	Angiosperm	FABIDS	Tropical seasonal forest/savanna	0.599	22	1335	28	2.9445	127	20.716	8682
193	32.1837	-28.7231	Psydrax obovata	Angiosperm	LAMIIDS	Tropical seasonal forest/savanna	0.717	22	1335	28	2.9445	127	20.716	8682
194	32.1837	-28.7231	Sideroxylon inerme	Angiosperm		Tropical seasonal forest/savanna	0.659	22	1335	28	2.9445	127	20.716	8682
195	32.1837	-28.7231	Trichilia emetica	Angiosperm	MALVIDS	Tropical seasonal forest/savanna	0.55	22	1335	28	2.9445	127	20.716	8682
196	32.1837	-28.7231	Vepris lanceolata	Angiosperm	MALVIDS	Tropical seasonal forest/savanna	0.693	22	1335	28	2.9445	127	20.716	8682
197	32.1837	-28.7231	Zanthoxylum capense	Angiosperm	MALVIDS	Tropical seasonal forest/savanna	0.709	22	1335	28	2.9445	127	20.716	8682
198	32.1877	-28.7213	Celtis africana	Angiosperm	FABIDS	Tropical seasonal forest/savanna	0.665	22	1335	28	2.9445	127	20.716	8682
199	32.1877	-28.7213	Volkameria glabra	Angiosperm	LAMIIDS	Tropical seasonal forest/savanna	0.573	22	1335	28	2.9445	127	20.716	8682
200	32.1877	-28.7213	Gymnosporia arenicola	Angiosperm	FABIDS	Tropical seasonal forest/savanna	0.632	22	1335	28	2.9445	127	20.716	8682
201	32.1877	-28.7213	Mimusops caffra	Angiosperm		Tropical seasonal forest/savanna	0.634	22	1335	28	2.9445	127	20.716	8682
202	32.1877	-28.7213	Peddiea africana	Angiosperm	MALVIDS	Tropical seasonal forest/savanna	0.615	22	1335	28	2.9445	127	20.716	8682
203	32.1877	-28.7213	Sideroxylon inerme	Angiosperm		Tropical seasonal forest/savanna	0.662	22	1335	28	2.9445	127	20.716	8682
204	32.1836	-28.7212	Allophylus natalensis	Angiosperm	MALVIDS	Tropical seasonal forest/savanna	0.652	22	1335	28	2.9445	127	20.716	8682
205	32.1836	-28.7212	Brachylaena discolor	Angiosperm	CAMPANULIDS	Tropical seasonal forest/savanna	0.558	22	1335	28	2.9445	127	20.716	8682
206	32.1836	-28.7212	Canthium inerme	Angiosperm	LAMIIDS	Tropical seasonal forest/savanna	0.47	22	1335	28	2.9445	127	20.716	8682
207	32.1836	-28.7212	Celtis africana	Angiosperm	FABIDS	Tropical seasonal forest/savanna	0.665	22	1335	28	2.9445	127	20.716	8682
208	32.1836	-28.7212	Cordia caffra	Angiosperm	LAMIIDS	Tropical seasonal forest/savanna	0.488	22	1335	28	2.9445	127	20.716	8682
209	32.1836	-28.7212	Ekebergia capensis	Angiosperm	MALVIDS	Tropical seasonal forest/savanna	0.539	22	1335	28	2.9445	127	20.716	8682
210	32.1836	-28.7212	Gymnosporia arenicola	Angiosperm	FABIDS	Tropical seasonal forest/savanna	0.596	22	1335	28	2.9445	127	20.716	8682
211	32.1836	-28.7212	Turraea floribunda	Angiosperm	MALVIDS	Tropical seasonal forest/savanna	0.664	22	1335	28	2.9445	127	20.716	8682
212	32.1836	-28.7212	Vepris lanceolata	Angiosperm	MALVIDS	Tropical seasonal forest/savanna	0.696	22	1335	28	2.9445	127	20.716	8682
213	32.1861	-28.7199	Allophylus natalensis	Angiosperm	MALVIDS	Tropical seasonal forest/savanna	0.714	22	1335	28	1.07252	255	20.716	8682
214	32.1861	-28.7199	Celtis africana	Angiosperm	FABIDS	Tropical seasonal forest/savanna	0.715	22	1335	28	1.07252	255	20.716	8682
215	32.1861	-28.7199	Gymnosporia arenicola	Angiosperm	FABIDS	Tropical seasonal forest/savanna	0.652	22	1335	28	1.07252	255	20.716	8682
216	32.1861	-28.7199	Vachellia karroo	Angiosperm	FABIDS	Tropical seasonal forest/savanna	0.652	22	1335	28	1.07252	255	20.716	8682
217	32.1887	-28.7196	Apodytes dimidiata	Angiosperm	LAMIIDS	Tropical seasonal forest/savanna	0.585	22	1335	28	1.07252	255	20.716	8682
218	32.1887	-28.7196	Brachylaena discolor	Angiosperm	CAMPANULIDS	Tropical seasonal forest/savanna	0.657	22	1335	28	1.07252	255	20.716	8682
219	32.1887	-28.7196	Canthium inerme	Angiosperm	LAMIIDS	Tropical seasonal forest/savanna	0.554	22	1335	28	1.07252	255	20.716	8682
220	32.1887	-28.7196	Celtis africana	Angiosperm	FABIDS	Tropical seasonal forest/savanna	0.682	22	1335	28	1.07252	255	20.716	8682
221	32.1887	-28.7196	Empogona coriacea	Angiosperm	LAMIIDS	Tropical seasonal forest/savanna	0.608	22	1335	28	1.07252	255	20.716	8682
222	32.1887	-28.7196	Trichilia emetica	Angiosperm	MALVIDS	Tropical seasonal forest/savanna	0.542	22	1335	28	1.07252	255	20.716	8682
223	32.1887	-28.7196	Vachellia karroo	Angiosperm	FABIDS	Tropical seasonal forest/savanna	0.718	22	1335	28	1.07252	255	20.716	8682
224	32.1887	-28.7196	Ziziphus mucronata	Angiosperm	FABIDS	Tropical seasonal forest/savanna	0.58	22	1335	28	1.07252	255	20.716	8682
225	32.1851	-28.7195	Allophylus natalensis	Angiosperm	MALVIDS	Tropical seasonal forest/savanna	0.627	22	1335	28	1.07252	255	20.716	8682
226	32.1851	-28.7195	Celtis africana	Angiosperm	FABIDS	Tropical seasonal forest/savanna	0.634	22	1335	28	1.07252	255	20.716	8682
227	32.1851	-28.7195	Ekebergia capensis	Angiosperm	MALVIDS	Tropical seasonal forest/savanna	0.535	22	1335	28	1.07252	255	20.716	8682
228	32.1851	-28.7195	Kraussia floribunda	Angiosperm	LAMIIDS	Tropical seasonal forest/savanna	0.633	22	1335	28	1.07252	255	20.716	8682
229	32.1851	-28.7195	Vachellia karroo	Angiosperm	FABIDS	Tropical seasonal forest/savanna	0.58	22	1335	28	1.07252	255	20.716	8682
230	32.1864	-28.7192	Allophylus natalensis	Angiosperm	MALVIDS	Tropical seasonal forest/savanna	0.671	22	1335	28	1.07252	255	20.716	8682
231	32.1864	-28.7192	Brachylaena discolor	Angiosperm	CAMPANULIDS	Tropical seasonal forest/savanna	0.604	22	1335	28	1.07252	255	20.716	8682
232	32.1864	-28.7192	Canthium inerme	Angiosperm	LAMIIDS	Tropical seasonal forest/savanna	0.501	22	1335	28	1.07252	255	20.716	8682
233	32.1864	-28.7192	Celtis africana	Angiosperm	FABIDS	Tropical seasonal forest/savanna	0.652	22	1335	28	1.07252	255	20.716	8682
234	32.1864	-28.7192	Melia azedarach	Angiosperm	MALVIDS	Tropical seasonal forest/savanna	0.597	22	1335	28	1.07252	255	20.716	8682
235	32.189	-28.7177	Albizia adianthifolia	Angiosperm	FABIDS	Tropical seasonal forest/savanna	0.698	22	1335	28	1.07252	255	20.716	8682
236	32.189	-28.7177	Allophylus natalensis	Angiosperm	MALVIDS	Tropical seasonal forest/savanna	0.616	22	1335	28	1.07252	255	20.716	8682
237	32.189	-28.7177	Apodytes dimidiata	Angiosperm	LAMIIDS	Tropical seasonal forest/savanna	0.518	22	1335	28	1.07252	255	20.716	8682
238	32.189	-28.7177	Brachylaena discolor	Angiosperm	CAMPANULIDS	Tropical seasonal forest/savanna	0.59	22	1335	28	1.07252	255	20.716	8682
239	32.189	-28.7177	Searsia natalensis	Angiosperm	MALVIDS	Tropical seasonal forest/savanna	0.662	22	1335	28	1.07252	255	20.716	8682
240	32.189	-28.7177	Vachellia karroo	Angiosperm	FABIDS	Tropical seasonal forest/savanna	0.66	22	1335	28	1.07252	255	20.716	8682
241	32.1929	-28.7174	Allophylus natalensis	Angiosperm	MALVIDS	Tropical seasonal forest/savanna	0.627	22.3	1268	28	2.88814	128	20.716	8682
242	32.1929	-28.7174	Brachylaena discolor	Angiosperm	CAMPANULIDS	Tropical seasonal forest/savanna	0.593	22.3	1268	28	2.88814	128	20.716	8682
243	32.1929	-28.7174	Canthium inerme	Angiosperm	LAMIIDS	Tropical seasonal forest/savanna	0.481	22.3	1268	28	2.88814	128	20.716	8682
244	32.1929	-28.7174	Carissa macrocarpa	Angiosperm	LAMIIDS	Tropical seasonal forest/savanna	0.562	22.3	1268	28	2.88814	128	20.716	8682
245	32.1929	-28.7174	Grewia occidentalis	Angiosperm	MALVIDS	Tropical seasonal forest/savanna	0.663	22.3	1268	28	2.88814	128	20.716	8682
246	32.1929	-28.7174	Mimusops caffra	Angiosperm		Tropical seasonal forest/savanna	0.603	22.3	1268	28	2.88814	128	20.716	8682
247	32.1929	-28.7174	Searsia natalensis	Angiosperm	MALVIDS	Tropical seasonal forest/savanna	0.674	22.3	1268	28	2.88814	128	20.716	8682
248	32.1929	-28.7174	Vachellia karroo	Angiosperm	FABIDS	Tropical seasonal forest/savanna	0.679	22.3	1268	28	2.88814	128	20.716	8682
249	32.1925	-28.7167	Allophylus natalensis	Angiosperm	MALVIDS	Tropical seasonal forest/savanna	0.63	22	1341	28	2.88814	128	20.716	8682
250	32.1925	-28.7167	Brachylaena discolor	Angiosperm	CAMPANULIDS	Tropical seasonal forest/savanna	0.582	22	1341	28	2.88814	128	20.716	8682
251	32.1925	-28.7167	Mimusops caffra	Angiosperm		Tropical seasonal forest/savanna	0.629	22	1341	28	2.88814	128	20.716	8682
252	32.1925	-28.7167	Peddiea africana	Angiosperm	MALVIDS	Tropical seasonal forest/savanna	0.619	22	1341	28	2.88814	128	20.716	8682
253	32.1925	-28.7167	Sideroxylon inerme	Angiosperm		Tropical seasonal forest/savanna	0.63	22	1341	28	2.88814	128	20.716	8682
254	32.1925	-28.7167	Vachellia karroo	Angiosperm	FABIDS	Tropical seasonal forest/savanna	0.668	22	1341	28	2.88814	128	20.716	8682
255	32.19	-28.7166	Sideroxylon inerme	Angiosperm		Tropical seasonal forest/savanna	0.63	21.9	1358	28	1.07252	255	20.716	8682
256	32.19	-28.7166	Vachellia karroo	Angiosperm	FABIDS	Tropical seasonal forest/savanna	0.673	21.9	1358	28	1.07252	255	20.716	8682
257	32.1911	-28.7163	Allophylus natalensis	Angiosperm	MALVIDS	Tropical seasonal forest/savanna	0.649	21.9	1358	28	2.88814	128	20.716	8682
258	32.1911	-28.7163	Bauhinia tomentosa	Angiosperm	FABIDS	Tropical seasonal forest/savanna	0.688	21.9	1358	28	2.88814	128	20.716	8682
259	32.1911	-28.7163	Ekebergia capensis	Angiosperm	MALVIDS	Tropical seasonal forest/savanna	0.521	21.9	1358	28	2.88814	128	20.716	8682
260	32.1911	-28.7163	Harpephyllum caffrum	Angiosperm	MALVIDS	Tropical seasonal forest/savanna	0.504	21.9	1358	28	2.88814	128	20.716	8682
261	32.1911	-28.7163	Sideroxylon inerme	Angiosperm		Tropical seasonal forest/savanna	0.668	21.9	1358	28	2.88814	128	20.716	8682
262	32.1911	-28.7163	Trichilia emetica	Angiosperm	MALVIDS	Tropical seasonal forest/savanna	0.563	21.9	1358	28	2.88814	128	20.716	8682
263	32.1911	-28.7163	Vachellia karroo	Angiosperm	FABIDS	Tropical seasonal forest/savanna	0.667	21.9	1358	28	2.88814	128	20.716	8682
264	32.1932	-28.716	Allophylus natalensis	Angiosperm	MALVIDS	Tropical seasonal forest/savanna	0.677	22	1341	28	2.88814	128	20.716	8682
265	32.1932	-28.716	Brachylaena discolor	Angiosperm	CAMPANULIDS	Tropical seasonal forest/savanna	0.619	22	1341	28	2.88814	128	20.716	8682
266	32.1932	-28.716	Canthium inerme	Angiosperm	LAMIIDS	Tropical seasonal forest/savanna	0.528	22	1341	28	2.88814	128	20.716	8682
267	32.1932	-28.716	Grewia occidentalis	Angiosperm	MALVIDS	Tropical seasonal forest/savanna	0.666	22	1341	28	2.88814	128	20.716	8682
268	32.1932	-28.716	Trichilia emetica	Angiosperm	MALVIDS	Tropical seasonal forest/savanna	0.543	22	1341	28	2.88814	128	20.716	8682
269	32.1932	-28.716	Vachellia karroo	Angiosperm	FABIDS	Tropical seasonal forest/savanna	0.642	22	1341	28	2.88814	128	20.716	8682
270	32.1946	-28.7154	Allophylus natalensis	Angiosperm	MALVIDS	Tropical seasonal forest/savanna	0.648	22	1341	28	2.88814	128	20.716	8682
271	32.1946	-28.7154	Brachylaena discolor	Angiosperm	CAMPANULIDS	Tropical seasonal forest/savanna	0.559	22	1341	28	2.88814	128	20.716	8682
272	32.1946	-28.7154	Canthium inerme	Angiosperm	LAMIIDS	Tropical seasonal forest/savanna	0.535	22	1341	28	2.88814	128	20.716	8682
273	32.1946	-28.7154	Kraussia floribunda	Angiosperm	LAMIIDS	Tropical seasonal forest/savanna	0.675	22	1341	28	2.88814	128	20.716	8682
274	32.1946	-28.7154	Searsia natalensis	Angiosperm	MALVIDS	Tropical seasonal forest/savanna	0.663	22	1341	28	2.88814	128	20.716	8682
275	32.1946	-28.7154	Vachellia karroo	Angiosperm	FABIDS	Tropical seasonal forest/savanna	0.69	22	1341	28	2.88814	128	20.716	8682
276	32.2131	-28.6935	Brachylaena discolor	Angiosperm	CAMPANULIDS	Tropical seasonal forest/savanna	0.591	22	1329	28	0.465072	255	20.716	8682
277	32.2131	-28.6935	Canthium inerme	Angiosperm	LAMIIDS	Tropical seasonal forest/savanna	0.505	22	1329	28	0.465072	255	20.716	8682
278	32.2131	-28.6935	Vachellia karroo	Angiosperm	FABIDS	Tropical seasonal forest/savanna	0.664	22	1329	28	0.465072	255	20.716	8682
279	32.2131	-28.6935	Vepris lanceolata	Angiosperm	MALVIDS	Tropical seasonal forest/savanna	0.727	22	1329	28	0.465072	255	20.716	8682
280	32.2137	-28.6934	Brachylaena discolor	Angiosperm	CAMPANULIDS	Tropical seasonal forest/savanna	0.617	22	1329	28	0.465072	255	20.716	8682
281	32.2137	-28.6934	Canthium inerme	Angiosperm	LAMIIDS	Tropical seasonal forest/savanna	0.528	22	1329	28	0.465072	255	20.716	8682
282	32.2137	-28.6934	Vachellia karroo	Angiosperm	FABIDS	Tropical seasonal forest/savanna	0.657	22	1329	28	0.465072	255	20.716	8682
283	32.2139	-28.693	Allophylus natalensis	Angiosperm	MALVIDS	Tropical seasonal forest/savanna	0.688	22	1329	28	0.465072	255	20.716	8682
284	32.2139	-28.693	Brachylaena discolor	Angiosperm	CAMPANULIDS	Tropical seasonal forest/savanna	0.585	22	1329	28	0.465072	255	20.716	8682
285	32.2139	-28.693	Vachellia karroo	Angiosperm	FABIDS	Tropical seasonal forest/savanna	0.683	22	1329	28	0.465072	255	20.716	8682
286	32.2139	-28.693	Vepris lanceolata	Angiosperm	MALVIDS	Tropical seasonal forest/savanna	0.702	22	1329	28	0.465072	255	20.716	8682
287	32.2173	-28.6902	Allophylus natalensis	Angiosperm	MALVIDS	Tropical seasonal forest/savanna	0.664	22.1	1301	28	0.465072	255	20.716	8682
288	32.2173	-28.6902	Bridelia micrantha	Angiosperm	FABIDS	Tropical seasonal forest/savanna	0.567	22.1	1301	28	0.465072	255	20.716	8682
289	32.2173	-28.6902	Canthium inerme	Angiosperm	LAMIIDS	Tropical seasonal forest/savanna	0.5	22.1	1301	28	0.465072	255	20.716	8682
290	32.2173	-28.6902	Celtis africana	Angiosperm	FABIDS	Tropical seasonal forest/savanna	0.573	22.1	1301	28	0.465072	255	20.716	8682
291	32.2173	-28.6902	Grewia occidentalis	Angiosperm	MALVIDS	Tropical seasonal forest/savanna	0.697	22.1	1301	28	0.465072	255	20.716	8682
292	32.2173	-28.6902	Trema orientalis	Angiosperm	FABIDS	Tropical seasonal forest/savanna	0.52	22.1	1301	28	0.465072	255	20.716	8682
293	32.2173	-28.6902	Vachellia karroo	Angiosperm	FABIDS	Tropical seasonal forest/savanna	0.659	22.1	1301	28	0.465072	255	20.716	8682
294	32.2173	-28.6902	Vepris lanceolata	Angiosperm	MALVIDS	Tropical seasonal forest/savanna	0.692	22.1	1301	28	0.465072	255	20.716	8682
295	32.2176	-28.6897	Ficus sur	Angiosperm	FABIDS	Tropical seasonal forest/savanna	0.4	22.1	1301	28	0.465072	255	20.716	8682
296	32.2176	-28.6897	Grewia occidentalis	Angiosperm	MALVIDS	Tropical seasonal forest/savanna	0.649	22.1	1301	28	0.465072	255	20.716	8682
297	32.2176	-28.6897	Kraussia floribunda	Angiosperm	LAMIIDS	Tropical seasonal forest/savanna	0.643	22.1	1301	28	0.465072	255	20.716	8682
298	32.2176	-28.6897	Vachellia karroo	Angiosperm	FABIDS	Tropical seasonal forest/savanna	0.649	22.1	1301	28	0.465072	255	20.716	8682
299	32.2275	-28.6805	Antidesma venosum	Angiosperm	FABIDS	Tropical seasonal forest/savanna	0.537	22	1325	28	2.11399	138	20.716	8682
300	32.2275	-28.6805	Apodytes dimidiata	Angiosperm	LAMIIDS	Tropical seasonal forest/savanna	0.513	22	1325	28	2.11399	138	20.716	8682
301	32.2275	-28.6805	Canthium inerme	Angiosperm	LAMIIDS	Tropical seasonal forest/savanna	0.512	22	1325	28	2.11399	138	20.716	8682
302	32.2275	-28.6805	Vachellia karroo	Angiosperm	FABIDS	Tropical seasonal forest/savanna	0.609	22	1325	28	2.11399	138	20.716	8682
303	32.2275	-28.6805	Vepris lanceolata	Angiosperm	MALVIDS	Tropical seasonal forest/savanna	0.708	22	1325	28	2.11399	138	20.716	8682
304	32.2291	-28.6799	Albizia adianthifolia	Angiosperm	FABIDS	Tropical seasonal forest/savanna	0.63	22	1325	28	2.11399	138	20.716	8682
305	32.2291	-28.6799	Apodytes dimidiata	Angiosperm	LAMIIDS	Tropical seasonal forest/savanna	0.559	22	1325	28	2.11399	138	20.716	8682
306	32.2291	-28.6799	Canthium inerme	Angiosperm	LAMIIDS	Tropical seasonal forest/savanna	0.498	22	1325	28	2.11399	138	20.716	8682
307	32.2291	-28.6799	Vachellia karroo	Angiosperm	FABIDS	Tropical seasonal forest/savanna	0.688	22	1325	28	2.11399	138	20.716	8682
308	32.2291	-28.6799	Vepris lanceolata	Angiosperm	MALVIDS	Tropical seasonal forest/savanna	0.718	22	1325	28	2.11399	138	20.716	8682
309	32.2298	-28.6792	Vachellia karroo	Angiosperm	FABIDS	Tropical seasonal forest/savanna	0.658	22	1325	28	2.11399	138	20.716	8682
310	32.2298	-28.6786	Allophylus natalensis	Angiosperm	MALVIDS	Tropical seasonal forest/savanna	0.707	22	1325	28	2.11399	138	20.716	8682
311	32.2298	-28.6786	Canthium inerme	Angiosperm	LAMIIDS	Tropical seasonal forest/savanna	0.564	22	1325	28	2.11399	138	20.716	8682
312	32.2298	-28.6786	Volkameria glabra	Angiosperm	LAMIIDS	Tropical seasonal forest/savanna	0.582	22	1325	28	2.11399	138	20.716	8682
313	32.2298	-28.6786	Empogona coriacea	Angiosperm	LAMIIDS	Tropical seasonal forest/savanna	0.652	22	1325	28	2.11399	138	20.716	8682
314	32.2298	-28.6786	Grewia occidentalis	Angiosperm	MALVIDS	Tropical seasonal forest/savanna	0.679	22	1325	28	2.11399	138	20.716	8682
315	32.2298	-28.6786	Vachellia karroo	Angiosperm	FABIDS	Tropical seasonal forest/savanna	0.727	22	1325	28	2.11399	138	20.716	8682
316	32.2297	-28.6774	Canthium inerme	Angiosperm	LAMIIDS	Tropical seasonal forest/savanna	0.553	22	1325	28	2.11399	138	20.716	8682
317	32.2297	-28.6774	Celtis africana	Angiosperm	FABIDS	Tropical seasonal forest/savanna	0.683	22	1325	28	2.11399	138	20.716	8682
318	32.2297	-28.6774	Vachellia karroo	Angiosperm	FABIDS	Tropical seasonal forest/savanna	0.683	22	1325	28	2.11399	138	20.716	8682
319	32.23	-28.6766	Allophylus natalensis	Angiosperm	MALVIDS	Tropical seasonal forest/savanna	0.646	22	1325	28	2.11399	138	20.716	8682
320	32.23	-28.6766	Apodytes dimidiata	Angiosperm	LAMIIDS	Tropical seasonal forest/savanna	0.553	22	1325	28	2.11399	138	20.716	8682
321	32.23	-28.6766	Canthium inerme	Angiosperm	LAMIIDS	Tropical seasonal forest/savanna	0.622	22	1325	28	2.11399	138	20.716	8682
322	32.23	-28.6766	Deinbollia oblongifolia	Angiosperm	MALVIDS	Tropical seasonal forest/savanna	0.547	22	1325	28	2.11399	138	20.716	8682
323	32.23	-28.6766	Vachellia karroo	Angiosperm	FABIDS	Tropical seasonal forest/savanna	0.664	22	1325	28	2.11399	138	20.716	8682
324	32.2321	-28.6765	Celtis africana	Angiosperm	FABIDS	Tropical seasonal forest/savanna	0.689	22	1325	28	2.11399	138	20.716	8682
325	32.2321	-28.6765	Chaetachme aristata	Angiosperm	FABIDS	Tropical seasonal forest/savanna	0.557	22	1325	28	2.11399	138	20.716	8682
326	32.2321	-28.6765	Vachellia karroo	Angiosperm	FABIDS	Tropical seasonal forest/savanna	0.65	22	1325	28	2.11399	138	20.716	8682
327	32.2312	-28.6759	Celtis africana	Angiosperm	FABIDS	Tropical seasonal forest/savanna	0.695	22	1325	28	2.11399	138	20.716	8682
328	32.2312	-28.6759	Volkameria glabra	Angiosperm	LAMIIDS	Tropical seasonal forest/savanna	0.508	22	1325	28	2.11399	138	20.716	8682
329	32.2312	-28.6759	Vachellia karroo	Angiosperm	FABIDS	Tropical seasonal forest/savanna	0.668	22	1325	28	2.11399	138	20.716	8682
330	32.2421	-28.6688	Vachellia karroo	Angiosperm	FABIDS	Tropical seasonal forest/savanna	0.653	22.3	1288	28	1.71962	137	20.716	8682
331	32.2429	-28.6682	Celtis africana	Angiosperm	FABIDS	Tropical seasonal forest/savanna	0.669	22.3	1288	28	1.71962	137	20.716	8682
332	32.2429	-28.6682	Grewia occidentalis	Angiosperm	MALVIDS	Tropical seasonal forest/savanna	0.672	22.3	1288	28	1.71962	137	20.716	8682
333	32.2429	-28.6682	Psychotria capensis	Angiosperm	LAMIIDS	Tropical seasonal forest/savanna	0.48	22.3	1288	28	1.71962	137	20.716	8682
334	32.2429	-28.6682	Vachellia karroo	Angiosperm	FABIDS	Tropical seasonal forest/savanna	0.69	22.3	1288	28	1.71962	137	20.716	8682
335	32.2441	-28.6671	Vachellia karroo	Angiosperm	FABIDS	Tropical seasonal forest/savanna	0.659	22.3	1288	28	1.71962	137	20.716	8682
336	32.2457	-28.6669	Apodytes dimidiata	Angiosperm	LAMIIDS	Tropical seasonal forest/savanna	0.548	22.3	1288	28	3.73654	126	20.716	8682
337	32.2457	-28.6669	Volkameria glabra	Angiosperm	LAMIIDS	Tropical seasonal forest/savanna	0.513	22.3	1288	28	3.73654	126	20.716	8682
338	32.2457	-28.6669	Vachellia karroo	Angiosperm	FABIDS	Tropical seasonal forest/savanna	0.665	22.3	1288	28	3.73654	126	20.716	8682
339	32.2508	-28.6631	Dovyalis longispina	Angiosperm	FABIDS	Tropical seasonal forest/savanna	0.598	22.2	1284	28	0.713636	110	20.716	7144
340	32.2508	-28.6631	Grewia occidentalis	Angiosperm	MALVIDS	Tropical seasonal forest/savanna	0.65	22.2	1284	28	0.713636	110	20.716	7144
341	32.2508	-28.6631	Vachellia karroo	Angiosperm	FABIDS	Tropical seasonal forest/savanna	0.674	22.2	1284	28	0.713636	110	20.716	7144
342	32.2508	-28.6631	Ziziphus mucronata	Angiosperm	FABIDS	Tropical seasonal forest/savanna	0.612	22.2	1284	28	0.713636	110	20.716	7144
343	32.2516	-28.6618	Gymnosporia arenicola	Angiosperm	FABIDS	Tropical seasonal forest/savanna	0.641	22.2	1284	28	0.713636	110	20.716	7144
344	32.2516	-28.6618	Vachellia karroo	Angiosperm	FABIDS	Tropical seasonal forest/savanna	0.719	22.2	1284	28	0.713636	110	20.716	7144
345	32.2523	-28.661	Gymnosporia arenicola	Angiosperm	FABIDS	Tropical seasonal forest/savanna	0.591	22.2	1284	28	0.713636	110	20.716	7144
346	32.2523	-28.661	Vachellia karroo	Angiosperm	FABIDS	Tropical seasonal forest/savanna	0.618	22.2	1284	28	0.713636	110	20.716	7144
347	32.2564	-28.6571	Brachylaena discolor	Angiosperm	CAMPANULIDS	Tropical seasonal forest/savanna	0.613	22.1	1307	28	1.74339	148	20.716	7144
348	32.2564	-28.6571	Celtis africana	Angiosperm	FABIDS	Tropical seasonal forest/savanna	0.666	22.1	1307	28	1.74339	148	20.716	7144
349	32.2564	-28.6571	Vachellia karroo	Angiosperm	FABIDS	Tropical seasonal forest/savanna	0.673	22.1	1307	28	1.74339	148	20.716	7144
350	32.2573	-28.6562	Celtis africana	Angiosperm	FABIDS	Tropical seasonal forest/savanna	0.663	22.1	1307	28	1.74339	148	20.716	7144
351	32.2573	-28.6562	Vachellia karroo	Angiosperm	FABIDS	Tropical seasonal forest/savanna	0.681	22.1	1307	28	1.74339	148	20.716	7144
352	32.2573	-28.6562	Ziziphus mucronata	Angiosperm	FABIDS	Tropical seasonal forest/savanna	0.598	22.1	1307	28	1.74339	148	20.716	7144
353	32.2579	-28.6558	Volkameria glabra	Angiosperm	LAMIIDS	Tropical seasonal forest/savanna	0.559	22.1	1307	28	1.74339	148	20.716	7144
354	32.2579	-28.6558	Psydrax obovata	Angiosperm	LAMIIDS	Tropical seasonal forest/savanna	0.692	22.1	1307	28	1.74339	148	20.716	7144
355	32.2579	-28.6558	Turraea floribunda	Angiosperm	MALVIDS	Tropical seasonal forest/savanna	0.651	22.1	1307	28	1.74339	148	20.716	7144
356	32.2579	-28.6558	Vachellia karroo	Angiosperm	FABIDS	Tropical seasonal forest/savanna	0.671	22.1	1307	28	1.74339	148	20.716	7144
357	32.2589	-28.644	Celtis africana	Angiosperm	FABIDS	Tropical seasonal forest/savanna	0.642	22.1	1286	28	0.255802	255	20.716	7144
358	32.2589	-28.644	Cussonia sphaerocephala	Angiosperm	CAMPANULIDS	Tropical seasonal forest/savanna	0.234	22.1	1286	28	0.255802	255	20.716	7144
359	32.2589	-28.644	Olea woodiana	Angiosperm	LAMIIDS	Tropical seasonal forest/savanna	0.717	22.1	1286	28	0.255802	255	20.716	7144
360	32.2589	-28.644	Vachellia karroo	Angiosperm	FABIDS	Tropical seasonal forest/savanna	0.649	22.1	1286	28	0.255802	255	20.716	7144
361	32.2598	-28.6435	Olea woodiana	Angiosperm	LAMIIDS	Tropical seasonal forest/savanna	0.695	22.1	1286	28	0.255802	255	20.716	7144
362	32.2598	-28.6435	Vachellia karroo	Angiosperm	FABIDS	Tropical seasonal forest/savanna	0.695	22.1	1286	28	0.255802	255	20.716	7144
363	32.2625	-28.6435	Celtis africana	Angiosperm	FABIDS	Tropical seasonal forest/savanna	0.645	22.1	1286	28	0.255802	255	20.716	7144
364	32.2625	-28.6435	Volkameria glabra	Angiosperm	LAMIIDS	Tropical seasonal forest/savanna	0.608	22.1	1286	28	0.255802	255	20.716	7144
365	32.2625	-28.6435	Olea woodiana	Angiosperm	LAMIIDS	Tropical seasonal forest/savanna	0.679	22.1	1286	28	0.255802	255	20.716	7144
366	32.2625	-28.6435	Vachellia karroo	Angiosperm	FABIDS	Tropical seasonal forest/savanna	0.631	22.1	1286	28	0.255802	255	20.716	7144
367	32.2625	-28.6435	Vepris trichocarpa	Angiosperm	MALVIDS	Tropical seasonal forest/savanna	0.697	22.1	1286	28	0.255802	255	20.716	7144
368	32.2626	-28.6428	Bridelia cathartica	Angiosperm	FABIDS	Tropical seasonal forest/savanna	0.583	22.1	1286	28	0.255802	255	20.716	7144
369	32.2626	-28.6428	Celtis africana	Angiosperm	FABIDS	Tropical seasonal forest/savanna	0.659	22.1	1286	28	0.255802	255	20.716	7144
370	32.2626	-28.6428	Chaetachme aristata	Angiosperm	FABIDS	Tropical seasonal forest/savanna	0.537	22.1	1286	28	0.255802	255	20.716	7144
371	32.2626	-28.6428	Grewia occidentalis	Angiosperm	MALVIDS	Tropical seasonal forest/savanna	0.627	22.1	1286	28	0.255802	255	20.716	7144
372	32.2626	-28.6428	Vachellia karroo	Angiosperm	FABIDS	Tropical seasonal forest/savanna	0.644	22.1	1286	28	0.255802	255	20.716	7144
373	32.2634	-28.6426	Celtis africana	Angiosperm	FABIDS	Tropical seasonal forest/savanna	0.669	22.1	1286	28	0.516841	73	20.716	7144
374	32.2634	-28.6426	Chaetachme aristata	Angiosperm	FABIDS	Tropical seasonal forest/savanna	0.521	22.1	1286	28	0.516841	73	20.716	7144
375	32.2634	-28.6426	Olea woodiana	Angiosperm	LAMIIDS	Tropical seasonal forest/savanna	0.718	22.1	1286	28	0.516841	73	20.716	7144
376	32.2634	-28.6426	Sideroxylon inerme	Angiosperm		Tropical seasonal forest/savanna	0.636	22.1	1286	28	0.516841	73	20.716	7144
377	32.2634	-28.6426	Vachellia karroo	Angiosperm	FABIDS	Tropical seasonal forest/savanna	0.639	22.1	1286	28	0.516841	73	20.716	7144
378	32.2634	-28.6426	Vepris lanceolata	Angiosperm	MALVIDS	Tropical seasonal forest/savanna	0.693	22.1	1286	28	0.516841	73	20.716	7144
379	32.2634	-28.6426	Ziziphus mucronata	Angiosperm	FABIDS	Tropical seasonal forest/savanna	0.635	22.1	1286	28	0.516841	73	20.716	7144
380	32.3803	-28.5189	Albizia adianthifolia	Angiosperm	FABIDS	Tropical seasonal forest/savanna	0.632	22	1409	28	1.59453	255	20.716	5880
381	32.3803	-28.5189	Canthium inerme	Angiosperm	LAMIIDS	Tropical seasonal forest/savanna	0.471	22	1409	28	1.59453	255	20.716	5880
382	32.3803	-28.5189	Chaetachme aristata	Angiosperm	FABIDS	Tropical seasonal forest/savanna	0.547	22	1409	28	1.59453	255	20.716	5880
383	32.3803	-28.5189	Olea woodiana	Angiosperm	LAMIIDS	Tropical seasonal forest/savanna	0.698	22	1409	28	1.59453	255	20.716	5880
384	32.3803	-28.5189	Psychotria capensis	Angiosperm	LAMIIDS	Tropical seasonal forest/savanna	0.511	22	1409	28	1.59453	255	20.716	5880
385	32.3803	-28.5189	Scolopia zeyheri	Angiosperm	FABIDS	Tropical seasonal forest/savanna	0.668	22	1409	28	1.59453	255	20.716	5880
386	32.3803	-28.5189	Turraea floribunda	Angiosperm	MALVIDS	Tropical seasonal forest/savanna	0.695	22	1409	28	1.59453	255	20.716	5880
387	32.3803	-28.5189	Ziziphus mucronata	Angiosperm	FABIDS	Tropical seasonal forest/savanna	0.62	22	1409	28	1.59453	255	20.716	5880
388	32.3982	-28.5186	Canthium inerme	Angiosperm	LAMIIDS	Tropical seasonal forest/savanna	0.532	22.1	1386	28	3.95847	114	20.716	5880
389	32.3982	-28.5186	Volkameria glabra	Angiosperm	LAMIIDS	Tropical seasonal forest/savanna	0.655	22.1	1386	28	3.95847	114	20.716	5880
390	32.3982	-28.5186	Dovyalis longispina	Angiosperm	FABIDS	Tropical seasonal forest/savanna	0.646	22.1	1386	28	3.95847	114	20.716	5880
391	32.3982	-28.5186	Drypetes natalensis	Angiosperm	FABIDS	Tropical seasonal forest/savanna	0.564	22.1	1386	28	3.95847	114	20.716	5880
392	32.3982	-28.5186	Erythrococca berberidea	Angiosperm	FABIDS	Tropical seasonal forest/savanna	0.674	22.1	1386	28	3.95847	114	20.716	5880
393	32.3982	-28.5186	Euclea natalensis	Angiosperm		Tropical seasonal forest/savanna	0.642	22.1	1386	28	3.95847	114	20.716	5880
394	32.3982	-28.5186	Ficus lutea	Angiosperm	FABIDS	Tropical seasonal forest/savanna	0.53	22.1	1386	28	3.95847	114	20.716	5880
395	32.3982	-28.5186	Mimusops caffra	Angiosperm		Tropical seasonal forest/savanna	0.619	22.1	1386	28	3.95847	114	20.716	5880
396	32.3982	-28.5186	Psychotria capensis	Angiosperm	LAMIIDS	Tropical seasonal forest/savanna	0.514	22.1	1386	28	3.95847	114	20.716	5880
397	32.3982	-28.5186	Sideroxylon inerme	Angiosperm		Tropical seasonal forest/savanna	0.664	22.1	1386	28	3.95847	114	20.716	5880
398	32.3982	-28.5186	Vepris trichocarpa	Angiosperm	MALVIDS	Tropical seasonal forest/savanna	0.692	22.1	1386	28	3.95847	114	20.716	5880
399	32.3975	-28.5168	Carissa bispinosa	Angiosperm	LAMIIDS	Tropical seasonal forest/savanna	0.694	21.9	1409	28	3.39313	122	20.716	5880
400	32.3975	-28.5168	Celtis africana	Angiosperm	FABIDS	Tropical seasonal forest/savanna	0.674	21.9	1409	28	3.39313	122	20.716	5880
401	32.3975	-28.5168	Clausena anisata	Angiosperm	MALVIDS	Tropical seasonal forest/savanna	0.684	21.9	1409	28	3.39313	122	20.716	5880
402	32.3975	-28.5168	Cordia caffra	Angiosperm	LAMIIDS	Tropical seasonal forest/savanna	0.596	21.9	1409	28	3.39313	122	20.716	5880
403	32.3975	-28.5168	Dovyalis longispina	Angiosperm	FABIDS	Tropical seasonal forest/savanna	0.625	21.9	1409	28	3.39313	122	20.716	5880
404	32.3975	-28.5168	Empogona coriacea	Angiosperm	LAMIIDS	Tropical seasonal forest/savanna	0.615	21.9	1409	28	3.39313	122	20.716	5880
405	32.3975	-28.5168	Ochna natalitia	Angiosperm	FABIDS	Tropical seasonal forest/savanna	0.675	21.9	1409	28	3.39313	122	20.716	5880
406	32.3975	-28.5168	Sideroxylon inerme	Angiosperm		Tropical seasonal forest/savanna	0.704	21.9	1409	28	3.39313	122	20.716	5880
407	32.3975	-28.5168	Vepris trichocarpa	Angiosperm	MALVIDS	Tropical seasonal forest/savanna	0.775	21.9	1409	28	3.39313	122	20.716	5880
408	32.3975	-28.5168	Ziziphus mucronata	Angiosperm	FABIDS	Tropical seasonal forest/savanna	0.636	21.9	1409	28	3.39313	122	20.716	5880
409	32.3954	-28.5165	Celtis africana	Angiosperm	FABIDS	Tropical seasonal forest/savanna	0.683	21.9	1409	28	3.39313	122	20.716	5880
410	32.3954	-28.5165	Englerophytum natalense	Angiosperm		Tropical seasonal forest/savanna	0.636	21.9	1409	28	3.39313	122	20.716	5880
411	32.3954	-28.5165	Mimusops obovata	Angiosperm		Tropical seasonal forest/savanna	0.61	21.9	1409	28	3.39313	122	20.716	5880
412	32.3954	-28.5165	Psychotria capensis	Angiosperm	LAMIIDS	Tropical seasonal forest/savanna	0.569	21.9	1409	28	3.39313	122	20.716	5880
413	32.3954	-28.5165	Strychnos madagascariensis	Angiosperm	LAMIIDS	Tropical seasonal forest/savanna	0.721	21.9	1409	28	3.39313	122	20.716	5880
414	32.3954	-28.5165	Vangueria randii	Angiosperm	LAMIIDS	Tropical seasonal forest/savanna	0.6	21.9	1409	28	3.39313	122	20.716	5880
415	32.3954	-28.5165	Vepris trichocarpa	Angiosperm	MALVIDS	Tropical seasonal forest/savanna	0.735	21.9	1409	28	3.39313	122	20.716	5880
416	32.3954	-28.5165	Ziziphus mucronata	Angiosperm	FABIDS	Tropical seasonal forest/savanna	0.652	21.9	1409	28	3.39313	122	20.716	5880
417	32.3983	-28.5154	Celtis africana	Angiosperm	FABIDS	Tropical seasonal forest/savanna	0.666	21.9	1409	28	3.95847	114	20.716	5880
418	32.3983	-28.5154	Clausena anisata	Angiosperm	MALVIDS	Tropical seasonal forest/savanna	0.65	21.9	1409	28	3.95847	114	20.716	5880
419	32.3983	-28.5154	Deinbollia oblongifolia	Angiosperm	MALVIDS	Tropical seasonal forest/savanna	0.58	21.9	1409	28	3.95847	114	20.716	5880
420	32.3983	-28.5154	Dovyalis longispina	Angiosperm	FABIDS	Tropical seasonal forest/savanna	0.616	21.9	1409	28	3.95847	114	20.716	5880
421	32.3983	-28.5154	Gymnosporia arenicola	Angiosperm	FABIDS	Tropical seasonal forest/savanna	0.565	21.9	1409	28	3.95847	114	20.716	5880
422	32.3983	-28.5154	Strychnos madagascariensis	Angiosperm	LAMIIDS	Tropical seasonal forest/savanna	0.752	21.9	1409	28	3.95847	114	20.716	5880
423	32.3983	-28.5154	Vachellia karroo	Angiosperm	FABIDS	Tropical seasonal forest/savanna	0.684	21.9	1409	28	3.95847	114	20.716	5880
424	32.3983	-28.5154	Vepris trichocarpa	Angiosperm	MALVIDS	Tropical seasonal forest/savanna	0.755	21.9	1409	28	3.95847	114	20.716	5880
425	32.3956	-28.5153	Celtis africana	Angiosperm	FABIDS	Tropical seasonal forest/savanna	0.664	21.9	1409	28	3.39313	122	20.716	5880
426	32.3956	-28.5153	Chaetachme aristata	Angiosperm	FABIDS	Tropical seasonal forest/savanna	0.544	21.9	1409	28	3.39313	122	20.716	5880
427	32.3956	-28.5153	Diospyros natalensis	Angiosperm		Tropical seasonal forest/savanna	0.658	21.9	1409	28	3.39313	122	20.716	5880
428	32.3956	-28.5153	Dovyalis longispina	Angiosperm	FABIDS	Tropical seasonal forest/savanna	0.606	21.9	1409	28	3.39313	122	20.716	5880
429	32.3956	-28.5153	Drypetes natalensis	Angiosperm	FABIDS	Tropical seasonal forest/savanna	0.573	21.9	1409	28	3.39313	122	20.716	5880
430	32.3956	-28.5153	Erythrococca berberidea	Angiosperm	FABIDS	Tropical seasonal forest/savanna	0.628	21.9	1409	28	3.39313	122	20.716	5880
431	32.3956	-28.5153	Gymnosporia arenicola	Angiosperm	FABIDS	Tropical seasonal forest/savanna	0.569	21.9	1409	28	3.39313	122	20.716	5880
432	32.3956	-28.5153	Psychotria capensis	Angiosperm	LAMIIDS	Tropical seasonal forest/savanna	0.496	21.9	1409	28	3.39313	122	20.716	5880
433	32.3956	-28.5153	Sideroxylon inerme	Angiosperm		Tropical seasonal forest/savanna	0.66	21.9	1409	28	3.39313	122	20.716	5880
434	32.3956	-28.5153	Strychnos madagascariensis	Angiosperm	LAMIIDS	Tropical seasonal forest/savanna	0.736	21.9	1409	28	3.39313	122	20.716	5880
435	32.3956	-28.5153	Vangueria randii	Angiosperm	LAMIIDS	Tropical seasonal forest/savanna	0.678	21.9	1409	28	3.39313	122	20.716	5880
436	32.3956	-28.5153	Vepris trichocarpa	Angiosperm	MALVIDS	Tropical seasonal forest/savanna	0.705	21.9	1409	28	3.39313	122	20.716	5880
437	32.3854	-28.5146	Catunaregam obovata	Angiosperm	LAMIIDS	Tropical seasonal forest/savanna	0.615	22.1	1398	28	1.59453	255	20.716	5880
438	32.3854	-28.5146	Celtis africana	Angiosperm	FABIDS	Tropical seasonal forest/savanna	0.641	22.1	1398	28	1.59453	255	20.716	5880
439	32.3854	-28.5146	Volkameria glabra	Angiosperm	LAMIIDS	Tropical seasonal forest/savanna	0.597	22.1	1398	28	1.59453	255	20.716	5880
440	32.3854	-28.5146	Deinbollia oblongifolia	Angiosperm	MALVIDS	Tropical seasonal forest/savanna	0.557	22.1	1398	28	1.59453	255	20.716	5880
441	32.3854	-28.5146	Drypetes natalensis	Angiosperm	FABIDS	Tropical seasonal forest/savanna	0.651	22.1	1398	28	1.59453	255	20.716	5880
442	32.3854	-28.5146	Erythroxylum emarginatum	Angiosperm	FABIDS	Tropical seasonal forest/savanna	0.72	22.1	1398	28	1.59453	255	20.716	5880
443	32.3854	-28.5146	Pavetta capensis	Angiosperm	LAMIIDS	Tropical seasonal forest/savanna	0.648	22.1	1398	28	1.59453	255	20.716	5880
444	32.3854	-28.5146	Sideroxylon inerme	Angiosperm		Tropical seasonal forest/savanna	0.648	22.1	1398	28	1.59453	255	20.716	5880
445	32.3854	-28.5146	Vepris trichocarpa	Angiosperm	MALVIDS	Tropical seasonal forest/savanna	0.633	22.1	1398	28	1.59453	255	20.716	5880
446	32.3854	-28.5146	Ziziphus mucronata	Angiosperm	FABIDS	Tropical seasonal forest/savanna	0.644	22.1	1398	28	1.59453	255	20.716	5880
447	32.3933	-28.5142	Celtis africana	Angiosperm	FABIDS	Tropical seasonal forest/savanna	0.659	21.9	1409	28	3.39313	122	20.716	5880
448	32.3933	-28.5142	Deinbollia oblongifolia	Angiosperm	MALVIDS	Tropical seasonal forest/savanna	0.534	21.9	1409	28	3.39313	122	20.716	5880
449	32.3933	-28.5142	Diospyros natalensis	Angiosperm		Tropical seasonal forest/savanna	0.632	21.9	1409	28	3.39313	122	20.716	5880
450	32.3933	-28.5142	Drypetes natalensis	Angiosperm	FABIDS	Tropical seasonal forest/savanna	0.617	21.9	1409	28	3.39313	122	20.716	5880
451	32.3933	-28.5142	Ochna natalitia	Angiosperm	FABIDS	Tropical seasonal forest/savanna	0.671	21.9	1409	28	3.39313	122	20.716	5880
452	32.3933	-28.5142	Psychotria capensis	Angiosperm	LAMIIDS	Tropical seasonal forest/savanna	0.463	21.9	1409	28	3.39313	122	20.716	5880
453	32.3933	-28.5142	Turraea floribunda	Angiosperm	MALVIDS	Tropical seasonal forest/savanna	0.664	21.9	1409	28	3.39313	122	20.716	5880
454	32.3933	-28.5142	Vepris trichocarpa	Angiosperm	MALVIDS	Tropical seasonal forest/savanna	0.751	21.9	1409	28	3.39313	122	20.716	5880
455	32.3933	-28.5142	Ziziphus mucronata	Angiosperm	FABIDS	Tropical seasonal forest/savanna	0.709	21.9	1409	28	3.39313	122	20.716	5880
456	32.3938	-28.5136	Carissa bispinosa	Angiosperm	LAMIIDS	Tropical seasonal forest/savanna	0.602	21.9	1409	28	1.32963	255	20.716	5880
457	32.3938	-28.5136	Chaetachme aristata	Angiosperm	FABIDS	Tropical seasonal forest/savanna	0.589	21.9	1409	28	1.32963	255	20.716	5880
458	32.3938	-28.5136	Diospyros natalensis	Angiosperm		Tropical seasonal forest/savanna	0.608	21.9	1409	28	1.32963	255	20.716	5880
459	32.3938	-28.5136	Erythrococca berberidea	Angiosperm	FABIDS	Tropical seasonal forest/savanna	0.522	21.9	1409	28	1.32963	255	20.716	5880
460	32.3938	-28.5136	Ochna natalitia	Angiosperm	FABIDS	Tropical seasonal forest/savanna	0.663	21.9	1409	28	1.32963	255	20.716	5880
461	32.3938	-28.5136	Olea woodiana	Angiosperm	LAMIIDS	Tropical seasonal forest/savanna	0.74	21.9	1409	28	1.32963	255	20.716	5880
462	32.3938	-28.5136	Olea woodiana	Angiosperm	LAMIIDS	Tropical seasonal forest/savanna	0.722	21.9	1409	28	1.32963	255	20.716	5880
463	32.3938	-28.5136	Psychotria capensis	Angiosperm	LAMIIDS	Tropical seasonal forest/savanna	0.631	21.9	1409	28	1.32963	255	20.716	5880
464	32.3938	-28.5136	Scolopia zeyheri	Angiosperm	FABIDS	Tropical seasonal forest/savanna	0.622	21.9	1409	28	1.32963	255	20.716	5880
465	32.3938	-28.5136	Vepris trichocarpa	Angiosperm	MALVIDS	Tropical seasonal forest/savanna	0.725	21.9	1409	28	1.32963	255	20.716	5880
466	32.3959	-28.5128	Canthium inerme	Angiosperm	LAMIIDS	Tropical seasonal forest/savanna	0.576	21.9	1409	28	1.32963	255	20.716	5880
467	32.3959	-28.5128	Celtis africana	Angiosperm	FABIDS	Tropical seasonal forest/savanna	0.679	21.9	1409	28	1.32963	255	20.716	5880
468	32.3959	-28.5128	Deinbollia oblongifolia	Angiosperm	MALVIDS	Tropical seasonal forest/savanna	0.579	21.9	1409	28	1.32963	255	20.716	5880
469	32.3959	-28.5128	Diospyros natalensis	Angiosperm		Tropical seasonal forest/savanna	0.623	21.9	1409	28	1.32963	255	20.716	5880
470	32.3959	-28.5128	Dovyalis longispina	Angiosperm	FABIDS	Tropical seasonal forest/savanna	0.618	21.9	1409	28	1.32963	255	20.716	5880
471	32.3959	-28.5128	Drypetes natalensis	Angiosperm	FABIDS	Tropical seasonal forest/savanna	0.536	21.9	1409	28	1.32963	255	20.716	5880
472	32.3959	-28.5128	Gymnosporia arenicola	Angiosperm	FABIDS	Tropical seasonal forest/savanna	0.571	21.9	1409	28	1.32963	255	20.716	5880
473	32.3959	-28.5128	Psychotria capensis	Angiosperm	LAMIIDS	Tropical seasonal forest/savanna	0.447	21.9	1409	28	1.32963	255	20.716	5880
474	32.3959	-28.5128	Sideroxylon inerme	Angiosperm		Tropical seasonal forest/savanna	0.721	21.9	1409	28	1.32963	255	20.716	5880
475	32.3959	-28.5128	Turraea floribunda	Angiosperm	MALVIDS	Tropical seasonal forest/savanna	0.64	21.9	1409	28	1.32963	255	20.716	5880
476	32.3959	-28.5128	Vepris trichocarpa	Angiosperm	MALVIDS	Tropical seasonal forest/savanna	0.715	21.9	1409	28	1.32963	255	20.716	5880
477	32.3942	-28.5124	Celtis africana	Angiosperm	FABIDS	Tropical seasonal forest/savanna	0.673	21.9	1409	28	1.32963	255	20.716	5880
478	32.3942	-28.5124	Deinbollia oblongifolia	Angiosperm	MALVIDS	Tropical seasonal forest/savanna	0.526	21.9	1409	28	1.32963	255	20.716	5880
479	32.3942	-28.5124	Diospyros natalensis	Angiosperm		Tropical seasonal forest/savanna	0.651	21.9	1409	28	1.32963	255	20.716	5880
480	32.3942	-28.5124	Dovyalis longispina	Angiosperm	FABIDS	Tropical seasonal forest/savanna	0.6	21.9	1409	28	1.32963	255	20.716	5880
481	32.3942	-28.5124	Erythrococca berberidea	Angiosperm	FABIDS	Tropical seasonal forest/savanna	0.648	21.9	1409	28	1.32963	255	20.716	5880
482	32.3942	-28.5124	Erythroxylum emarginatum	Angiosperm	FABIDS	Tropical seasonal forest/savanna	0.707	21.9	1409	28	1.32963	255	20.716	5880
483	32.3942	-28.5124	Euclea racemosa	Angiosperm		Tropical seasonal forest/savanna	0.653	21.9	1409	28	1.32963	255	20.716	5880
484	32.3942	-28.5124	Olea woodiana	Angiosperm	LAMIIDS	Tropical seasonal forest/savanna	0.718	21.9	1409	28	1.32963	255	20.716	5880
485	32.3942	-28.5124	Sideroxylon inerme	Angiosperm		Tropical seasonal forest/savanna	0.681	21.9	1409	28	1.32963	255	20.716	5880
486	32.3942	-28.5124	Strychnos madagascariensis	Angiosperm	LAMIIDS	Tropical seasonal forest/savanna	0.764	21.9	1409	28	1.32963	255	20.716	5880
487	32.3942	-28.5124	Vepris trichocarpa	Angiosperm	MALVIDS	Tropical seasonal forest/savanna	0.733	21.9	1409	28	1.32963	255	20.716	5880
488	32.3942	-28.5124	Ziziphus mucronata	Angiosperm	FABIDS	Tropical seasonal forest/savanna	0.684	21.9	1409	28	1.32963	255	20.716	5880
489	32.3919	-28.5121	Canthium inerme	Angiosperm	LAMIIDS	Tropical seasonal forest/savanna	0.614	21.9	1409	28	1.32963	255	20.716	5880
490	32.3919	-28.5121	Celtis africana	Angiosperm	FABIDS	Tropical seasonal forest/savanna	0.642	21.9	1409	28	1.32963	255	20.716	5880
491	32.3919	-28.5121	Deinbollia oblongifolia	Angiosperm	MALVIDS	Tropical seasonal forest/savanna	0.601	21.9	1409	28	1.32963	255	20.716	5880
492	32.3919	-28.5121	Englerophytum natalense	Angiosperm		Tropical seasonal forest/savanna	0.629	21.9	1409	28	1.32963	255	20.716	5880
493	32.3919	-28.5121	Psychotria capensis	Angiosperm	LAMIIDS	Tropical seasonal forest/savanna	0.522	21.9	1409	28	1.32963	255	20.716	5880
494	32.3919	-28.5121	Turraea floribunda	Angiosperm	MALVIDS	Tropical seasonal forest/savanna	0.672	21.9	1409	28	1.32963	255	20.716	5880
495	32.3919	-28.5121	Vepris trichocarpa	Angiosperm	MALVIDS	Tropical seasonal forest/savanna	0.715	21.9	1409	28	1.32963	255	20.716	5880
496	32.3933	-28.5114	Allophylus natalensis	Angiosperm	MALVIDS	Tropical seasonal forest/savanna	0.664	21.9	1409	28	1.32963	255	20.716	5880
497	32.3933	-28.5114	Carissa bispinosa	Angiosperm	LAMIIDS	Tropical seasonal forest/savanna	0.64	21.9	1409	28	1.32963	255	20.716	5880
498	32.3933	-28.5114	Celtis africana	Angiosperm	FABIDS	Tropical seasonal forest/savanna	0.623	21.9	1409	28	1.32963	255	20.716	5880
499	32.3933	-28.5114	Volkameria glabra	Angiosperm	LAMIIDS	Tropical seasonal forest/savanna	0.555	21.9	1409	28	1.32963	255	20.716	5880
500	32.3933	-28.5114	Pavetta revoluta	Angiosperm	LAMIIDS	Tropical seasonal forest/savanna	0.718	21.9	1409	28	1.32963	255	20.716	5880
501	32.3933	-28.5114	Strychnos madagascariensis	Angiosperm	LAMIIDS	Tropical seasonal forest/savanna	0.719	21.9	1409	28	1.32963	255	20.716	5880
502	32.3933	-28.5114	Turraea floribunda	Angiosperm	MALVIDS	Tropical seasonal forest/savanna	0.633	21.9	1409	28	1.32963	255	20.716	5880
503	32.3933	-28.5114	Vachellia karroo	Angiosperm	FABIDS	Tropical seasonal forest/savanna	0.664	21.9	1409	28	1.32963	255	20.716	5880
504	32.3933	-28.5114	Vepris trichocarpa	Angiosperm	MALVIDS	Tropical seasonal forest/savanna	0.696	21.9	1409	28	1.32963	255	20.716	5880
505	32.3945	-28.5109	Celtis africana	Angiosperm	FABIDS	Tropical seasonal forest/savanna	0.696	21.9	1409	28	1.32963	255	20.716	5880
506	32.3945	-28.5109	Clausena anisata	Angiosperm	MALVIDS	Tropical seasonal forest/savanna	0.653	21.9	1409	28	1.32963	255	20.716	5880
507	32.3945	-28.5109	Deinbollia oblongifolia	Angiosperm	MALVIDS	Tropical seasonal forest/savanna	0.558	21.9	1409	28	1.32963	255	20.716	5880
508	32.3945	-28.5109	Dovyalis longispina	Angiosperm	FABIDS	Tropical seasonal forest/savanna	0.554	21.9	1409	28	1.32963	255	20.716	5880
509	32.3945	-28.5109	Empogona coriacea	Angiosperm	LAMIIDS	Tropical seasonal forest/savanna	0.647	21.9	1409	28	1.32963	255	20.716	5880
510	32.3945	-28.5109	Ochna natalitia	Angiosperm	FABIDS	Tropical seasonal forest/savanna	0.67	21.9	1409	28	1.32963	255	20.716	5880
511	32.3945	-28.5109	Sideroxylon inerme	Angiosperm		Tropical seasonal forest/savanna	0.514	21.9	1409	28	1.32963	255	20.716	5880
512	32.3945	-28.5109	Strychnos madagascariensis	Angiosperm	LAMIIDS	Tropical seasonal forest/savanna	0.732	21.9	1409	28	1.32963	255	20.716	5880
513	32.3945	-28.5109	Vepris trichocarpa	Angiosperm	MALVIDS	Tropical seasonal forest/savanna	0.703	21.9	1409	28	1.32963	255	20.716	5880
514	32.3945	-28.5109	Ziziphus mucronata	Angiosperm	FABIDS	Tropical seasonal forest/savanna	0.642	21.9	1409	28	1.32963	255	20.716	5880
515	32.3981	-28.5107	Allophylus natalensis	Angiosperm	MALVIDS	Tropical seasonal forest/savanna	0.651	21.9	1409	28	3.81816	121	20.716	5880
516	32.3981	-28.5107	Apodytes dimidiata	Angiosperm	LAMIIDS	Tropical seasonal forest/savanna	0.594	21.9	1409	28	3.81816	121	20.716	5880
517	32.3981	-28.5107	Celtis africana	Angiosperm	FABIDS	Tropical seasonal forest/savanna	0.664	21.9	1409	28	3.81816	121	20.716	5880
518	32.3981	-28.5107	Empogona coriacea	Angiosperm	LAMIIDS	Tropical seasonal forest/savanna	0.61	21.9	1409	28	3.81816	121	20.716	5880
519	32.3981	-28.5107	Pavetta revoluta	Angiosperm	LAMIIDS	Tropical seasonal forest/savanna	0.683	21.9	1409	28	3.81816	121	20.716	5880
520	32.3981	-28.5107	Psydrax obovata	Angiosperm	LAMIIDS	Tropical seasonal forest/savanna	0.702	21.9	1409	28	3.81816	121	20.716	5880
521	32.3981	-28.5107	Sideroxylon inerme	Angiosperm		Tropical seasonal forest/savanna	0.694	21.9	1409	28	3.81816	121	20.716	5880
522	32.3981	-28.5107	Vachellia karroo	Angiosperm	FABIDS	Tropical seasonal forest/savanna	0.695	21.9	1409	28	3.81816	121	20.716	5880
523	32.3981	-28.5107	Vepris trichocarpa	Angiosperm	MALVIDS	Tropical seasonal forest/savanna	0.741	21.9	1409	28	3.81816	121	20.716	5880
524	-50.7464	-28.1948	Allophylus edulis	Angiosperm	MALVIDS	Temperate seasonal forest	0.571	17.6	1349	62	0.927987	255	40	7396
525	-50.7464	-28.1948	Allophylus edulis	Angiosperm	MALVIDS	Temperate seasonal forest	0.553	17.6	1349	62	0.927987	255	40	7396
526	-50.7464	-28.1948	Allophylus edulis	Angiosperm	MALVIDS	Temperate seasonal forest	0.498	17.6	1349	62	0.927987	255	40	7396
527	-50.7464	-28.1948	Allophylus edulis	Angiosperm	MALVIDS	Temperate seasonal forest	0.601	17.6	1349	62	0.927987	255	40	7396
528	-50.7464	-28.1948	Allophylus edulis	Angiosperm	MALVIDS	Temperate seasonal forest	0.43	17.6	1349	62	0.927987	255	40	7396
529	-50.7464	-28.1948	Allophylus edulis	Angiosperm	MALVIDS	Temperate seasonal forest	0.501	17.6	1349	62	0.927987	255	40	7396
530	-50.7464	-28.1948	Allophylus edulis	Angiosperm	MALVIDS	Temperate seasonal forest	0.58	17.6	1349	62	0.927987	255	40	7396
531	-50.7464	-28.1948	Allophylus edulis	Angiosperm	MALVIDS	Temperate seasonal forest	0.571	17.6	1349	62	0.927987	255	40	7396
532	-50.7464	-28.1948	Allophylus edulis	Angiosperm	MALVIDS	Temperate seasonal forest	0.581	17.6	1349	62	0.927987	255	40	7396
533	-50.7464	-28.1948	Allophylus edulis	Angiosperm	MALVIDS	Temperate seasonal forest	0.636	17.6	1349	62	0.927987	255	40	7396
534	-50.7464	-28.1948	Annona rugulosa	Angiosperm	MAGNOLIIDS	Temperate seasonal forest	0.379	17.6	1349	62	0.927987	255	40	7396
535	-50.7464	-28.1948	Annona rugulosa	Angiosperm	MAGNOLIIDS	Temperate seasonal forest	0.226	17.6	1349	62	0.927987	255	40	7396
536	-50.7464	-28.1948	Annona rugulosa	Angiosperm	MAGNOLIIDS	Temperate seasonal forest	0.353	17.6	1349	62	0.927987	255	40	7396
537	-50.7464	-28.1948	Annona rugulosa	Angiosperm	MAGNOLIIDS	Temperate seasonal forest	0.436	17.6	1349	62	0.927987	255	40	7396
538	-50.7464	-28.1948	Annona rugulosa	Angiosperm	MAGNOLIIDS	Temperate seasonal forest	0.335	17.6	1349	62	0.927987	255	40	7396
539	-50.7464	-28.1948	Annona rugulosa	Angiosperm	MAGNOLIIDS	Temperate seasonal forest	0.473	17.6	1349	62	0.927987	255	40	7396
540	-50.7464	-28.1948	Annona rugulosa	Angiosperm	MAGNOLIIDS	Temperate seasonal forest	0.386	17.6	1349	62	0.927987	255	40	7396
541	-50.7464	-28.1948	Annona rugulosa	Angiosperm	MAGNOLIIDS	Temperate seasonal forest	0.357	17.6	1349	62	0.927987	255	40	7396
542	-50.7464	-28.1948	Annona rugulosa	Angiosperm	MAGNOLIIDS	Temperate seasonal forest	0.401	17.6	1349	62	0.927987	255	40	7396
543	-50.7464	-28.1948	Annona rugulosa	Angiosperm	MAGNOLIIDS	Temperate seasonal forest	0.385	17.6	1349	62	0.927987	255	40	7396
544	-50.7464	-28.1948	Banara tomentosa	Angiosperm	FABIDS	Temperate seasonal forest	0.526	17.6	1349	62	0.927987	255	40	7396
545	-50.7464	-28.1948	Banara tomentosa	Angiosperm	FABIDS	Temperate seasonal forest	0.742	17.6	1349	62	0.927987	255	40	7396
546	-50.7464	-28.1948	Banara tomentosa	Angiosperm	FABIDS	Temperate seasonal forest	0.682	17.6	1349	62	0.927987	255	40	7396
547	-50.7464	-28.1948	Banara tomentosa	Angiosperm	FABIDS	Temperate seasonal forest	0.482	17.6	1349	62	0.927987	255	40	7396
548	-50.7464	-28.1948	Banara tomentosa	Angiosperm	FABIDS	Temperate seasonal forest	0.463	17.6	1349	62	0.927987	255	40	7396
549	-50.7464	-28.1948	Banara tomentosa	Angiosperm	FABIDS	Temperate seasonal forest	0.447	17.6	1349	62	0.927987	255	40	7396
550	-50.7464	-28.1948	Banara tomentosa	Angiosperm	FABIDS	Temperate seasonal forest	0.698	17.6	1349	62	0.927987	255	40	7396
551	-50.7464	-28.1948	Banara tomentosa	Angiosperm	FABIDS	Temperate seasonal forest	0.599	17.6	1349	62	0.927987	255	40	7396
552	-50.7464	-28.1948	Banara tomentosa	Angiosperm	FABIDS	Temperate seasonal forest	0.686	17.6	1349	62	0.927987	255	40	7396
553	-50.7464	-28.1948	Banara tomentosa	Angiosperm	FABIDS	Temperate seasonal forest	0.68	17.6	1349	62	0.927987	255	40	7396
554	-50.7464	-28.1948	Campomanesia xanthocarpa	Angiosperm	MALVIDS	Temperate seasonal forest	0.628	17.6	1349	62	0.927987	255	40	7396
555	-50.7464	-28.1948	Campomanesia xanthocarpa	Angiosperm	MALVIDS	Temperate seasonal forest	0.697	17.6	1349	62	0.927987	255	40	7396
556	-50.7464	-28.1948	Campomanesia xanthocarpa	Angiosperm	MALVIDS	Temperate seasonal forest	0.692	17.6	1349	62	0.927987	255	40	7396
557	-50.7464	-28.1948	Campomanesia xanthocarpa	Angiosperm	MALVIDS	Temperate seasonal forest	0.679	17.6	1349	62	0.927987	255	40	7396
558	-50.7464	-28.1948	Campomanesia xanthocarpa	Angiosperm	MALVIDS	Temperate seasonal forest	0.684	17.6	1349	62	0.927987	255	40	7396
559	-50.7464	-28.1948	Campomanesia xanthocarpa	Angiosperm	MALVIDS	Temperate seasonal forest	0.667	17.6	1349	62	0.927987	255	40	7396
560	-50.7464	-28.1948	Campomanesia xanthocarpa	Angiosperm	MALVIDS	Temperate seasonal forest	0.718	17.6	1349	62	0.927987	255	40	7396
561	-50.7464	-28.1948	Campomanesia xanthocarpa	Angiosperm	MALVIDS	Temperate seasonal forest	0.666	17.6	1349	62	0.927987	255	40	7396
562	-50.7464	-28.1948	Campomanesia xanthocarpa	Angiosperm	MALVIDS	Temperate seasonal forest	0.69	17.6	1349	62	0.927987	255	40	7396
563	-50.7464	-28.1948	Campomanesia xanthocarpa	Angiosperm	MALVIDS	Temperate seasonal forest	0.608	17.6	1349	62	0.927987	255	40	7396
564	-50.7464	-28.1948	Casearia decandra	Angiosperm	FABIDS	Temperate seasonal forest	0.62	17.6	1349	62	0.927987	255	40	7396
565	-50.7464	-28.1948	Casearia decandra	Angiosperm	FABIDS	Temperate seasonal forest	0.654	17.6	1349	62	0.927987	255	40	7396
566	-50.7464	-28.1948	Casearia decandra	Angiosperm	FABIDS	Temperate seasonal forest	0.654	17.6	1349	62	0.927987	255	40	7396
567	-50.7464	-28.1948	Casearia decandra	Angiosperm	FABIDS	Temperate seasonal forest	0.689	17.6	1349	62	0.927987	255	40	7396
568	-50.7464	-28.1948	Casearia decandra	Angiosperm	FABIDS	Temperate seasonal forest	0.556	17.6	1349	62	0.927987	255	40	7396
569	-50.7464	-28.1948	Casearia decandra	Angiosperm	FABIDS	Temperate seasonal forest	0.637	17.6	1349	62	0.927987	255	40	7396
570	-50.7464	-28.1948	Casearia decandra	Angiosperm	FABIDS	Temperate seasonal forest	0.631	17.6	1349	62	0.927987	255	40	7396
571	-50.7464	-28.1948	Casearia decandra	Angiosperm	FABIDS	Temperate seasonal forest	0.587	17.6	1349	62	0.927987	255	40	7396
572	-50.7464	-28.1948	Casearia decandra	Angiosperm	FABIDS	Temperate seasonal forest	0.527	17.6	1349	62	0.927987	255	40	7396
573	-50.7464	-28.1948	Casearia decandra	Angiosperm	FABIDS	Temperate seasonal forest	0.575	17.6	1349	62	0.927987	255	40	7396
574	-50.7464	-28.1948	Cupania vernalis	Angiosperm	MALVIDS	Temperate seasonal forest	0.563	17.6	1349	62	0.927987	255	40	7396
575	-50.7464	-28.1948	Cupania vernalis	Angiosperm	MALVIDS	Temperate seasonal forest	0.553	17.6	1349	62	0.927987	255	40	7396
576	-50.7464	-28.1948	Cupania vernalis	Angiosperm	MALVIDS	Temperate seasonal forest	0.559	17.6	1349	62	0.927987	255	40	7396
577	-50.7464	-28.1948	Cupania vernalis	Angiosperm	MALVIDS	Temperate seasonal forest	0.61	17.6	1349	62	0.927987	255	40	7396
578	-50.7464	-28.1948	Cupania vernalis	Angiosperm	MALVIDS	Temperate seasonal forest	0.647	17.6	1349	62	0.927987	255	40	7396
579	-50.7464	-28.1948	Cupania vernalis	Angiosperm	MALVIDS	Temperate seasonal forest	0.561	17.6	1349	62	0.927987	255	40	7396
580	-50.7464	-28.1948	Cupania vernalis	Angiosperm	MALVIDS	Temperate seasonal forest	0.532	17.6	1349	62	0.927987	255	40	7396
581	-50.7464	-28.1948	Cupania vernalis	Angiosperm	MALVIDS	Temperate seasonal forest	0.518	17.6	1349	62	0.927987	255	40	7396
582	-50.7464	-28.1948	Cupania vernalis	Angiosperm	MALVIDS	Temperate seasonal forest	0.535	17.6	1349	62	0.927987	255	40	7396
583	-50.7464	-28.1948	Cupania vernalis	Angiosperm	MALVIDS	Temperate seasonal forest	0.619	17.6	1349	62	0.927987	255	40	7396
584	-50.7464	-28.1948	Eugenia uniflora	Angiosperm	MALVIDS	Temperate seasonal forest	0.824	17.6	1349	62	0.927987	255	40	7396
585	-50.7464	-28.1948	Eugenia uniflora	Angiosperm	MALVIDS	Temperate seasonal forest	0.859	17.6	1349	62	0.927987	255	40	7396
586	-50.7464	-28.1948	Eugenia uniflora	Angiosperm	MALVIDS	Temperate seasonal forest	0.777	17.6	1349	62	0.927987	255	40	7396
587	-50.7464	-28.1948	Eugenia uniflora	Angiosperm	MALVIDS	Temperate seasonal forest	0.718	17.6	1349	62	0.927987	255	40	7396
588	-50.7464	-28.1948	Eugenia uniflora	Angiosperm	MALVIDS	Temperate seasonal forest	0.769	17.6	1349	62	0.927987	255	40	7396
589	-50.7464	-28.1948	Eugenia uniflora	Angiosperm	MALVIDS	Temperate seasonal forest	0.833	17.6	1349	62	0.927987	255	40	7396
590	-50.7464	-28.1948	Eugenia uniflora	Angiosperm	MALVIDS	Temperate seasonal forest	0.793	17.6	1349	62	0.927987	255	40	7396
591	-50.7464	-28.1948	Eugenia uniflora	Angiosperm	MALVIDS	Temperate seasonal forest	0.879	17.6	1349	62	0.927987	255	40	7396
592	-50.7464	-28.1948	Eugenia uniflora	Angiosperm	MALVIDS	Temperate seasonal forest	0.874	17.6	1349	62	0.927987	255	40	7396
593	-50.7464	-28.1948	Eugenia uniflora	Angiosperm	MALVIDS	Temperate seasonal forest	0.838	17.6	1349	62	0.927987	255	40	7396
594	-50.7464	-28.1948	Luehea divaricata	Angiosperm	MALVIDS	Temperate seasonal forest	0.495	17.6	1349	62	0.927987	255	40	7396
595	-50.7464	-28.1948	Luehea divaricata	Angiosperm	MALVIDS	Temperate seasonal forest	0.514	17.6	1349	62	0.927987	255	40	7396
596	-50.7464	-28.1948	Luehea divaricata	Angiosperm	MALVIDS	Temperate seasonal forest	0.519	17.6	1349	62	0.927987	255	40	7396
597	-50.7464	-28.1948	Luehea divaricata	Angiosperm	MALVIDS	Temperate seasonal forest	0.469	17.6	1349	62	0.927987	255	40	7396
598	-50.7464	-28.1948	Luehea divaricata	Angiosperm	MALVIDS	Temperate seasonal forest	0.608	17.6	1349	62	0.927987	255	40	7396
599	-50.7464	-28.1948	Luehea divaricata	Angiosperm	MALVIDS	Temperate seasonal forest	0.483	17.6	1349	62	0.927987	255	40	7396
600	-50.7464	-28.1948	Luehea divaricata	Angiosperm	MALVIDS	Temperate seasonal forest	0.496	17.6	1349	62	0.927987	255	40	7396
601	-50.7464	-28.1948	Luehea divaricata	Angiosperm	MALVIDS	Temperate seasonal forest	0.577	17.6	1349	62	0.927987	255	40	7396
602	-50.7464	-28.1948	Luehea divaricata	Angiosperm	MALVIDS	Temperate seasonal forest	0.494	17.6	1349	62	0.927987	255	40	7396
603	-50.7464	-28.1948	Luehea divaricata	Angiosperm	MALVIDS	Temperate seasonal forest	0.489	17.6	1349	62	0.927987	255	40	7396
604	-50.7464	-28.1948	Machaerium paraguariense	Angiosperm	FABIDS	Temperate seasonal forest	0.599	17.6	1349	62	0.927987	255	40	7396
605	-50.7464	-28.1948	Machaerium paraguariense	Angiosperm	FABIDS	Temperate seasonal forest	0.483	17.6	1349	62	0.927987	255	40	7396
606	-50.7464	-28.1948	Machaerium paraguariense	Angiosperm	FABIDS	Temperate seasonal forest	0.59	17.6	1349	62	0.927987	255	40	7396
607	-50.7464	-28.1948	Machaerium paraguariense	Angiosperm	FABIDS	Temperate seasonal forest	0.498	17.6	1349	62	0.927987	255	40	7396
608	-50.7464	-28.1948	Machaerium paraguariense	Angiosperm	FABIDS	Temperate seasonal forest	0.563	17.6	1349	62	0.927987	255	40	7396
609	-50.7464	-28.1948	Machaerium paraguariense	Angiosperm	FABIDS	Temperate seasonal forest	0.544	17.6	1349	62	0.927987	255	40	7396
610	-50.7464	-28.1948	Machaerium paraguariense	Angiosperm	FABIDS	Temperate seasonal forest	0.498	17.6	1349	62	0.927987	255	40	7396
611	-50.7464	-28.1948	Machaerium paraguariense	Angiosperm	FABIDS	Temperate seasonal forest	0.545	17.6	1349	62	0.927987	255	40	7396
612	-50.7464	-28.1948	Machaerium paraguariense	Angiosperm	FABIDS	Temperate seasonal forest	0.517	17.6	1349	62	0.927987	255	40	7396
613	-50.7464	-28.1948	Machaerium paraguariense	Angiosperm	FABIDS	Temperate seasonal forest	0.549	17.6	1349	62	0.927987	255	40	7396
614	-50.7464	-28.1948	Matayba elaeagnoides	Angiosperm	MALVIDS	Temperate seasonal forest	0.449	17.6	1349	62	0.927987	255	40	7396
615	-50.7464	-28.1948	Matayba elaeagnoides	Angiosperm	MALVIDS	Temperate seasonal forest	0.516	17.6	1349	62	0.927987	255	40	7396
616	-50.7464	-28.1948	Matayba elaeagnoides	Angiosperm	MALVIDS	Temperate seasonal forest	0.492	17.6	1349	62	0.927987	255	40	7396
617	-50.7464	-28.1948	Matayba elaeagnoides	Angiosperm	MALVIDS	Temperate seasonal forest	0.458	17.6	1349	62	0.927987	255	40	7396
618	-50.7464	-28.1948	Matayba elaeagnoides	Angiosperm	MALVIDS	Temperate seasonal forest	0.477	17.6	1349	62	0.927987	255	40	7396
619	-50.7464	-28.1948	Matayba elaeagnoides	Angiosperm	MALVIDS	Temperate seasonal forest	0.458	17.6	1349	62	0.927987	255	40	7396
620	-50.7464	-28.1948	Matayba elaeagnoides	Angiosperm	MALVIDS	Temperate seasonal forest	0.495	17.6	1349	62	0.927987	255	40	7396
621	-50.7464	-28.1948	Matayba elaeagnoides	Angiosperm	MALVIDS	Temperate seasonal forest	0.431	17.6	1349	62	0.927987	255	40	7396
622	-50.7464	-28.1948	Matayba elaeagnoides	Angiosperm	MALVIDS	Temperate seasonal forest	0.483	17.6	1349	62	0.927987	255	40	7396
623	-50.7464	-28.1948	Matayba elaeagnoides	Angiosperm	MALVIDS	Temperate seasonal forest	0.761	17.6	1349	62	0.927987	255	40	7396
624	-50.7464	-28.1948	Myrcianthes gigantea	Angiosperm	MALVIDS	Temperate seasonal forest	0.653	17.6	1349	62	0.927987	255	40	7396
625	-50.7464	-28.1948	Myrcianthes gigantea	Angiosperm	MALVIDS	Temperate seasonal forest	0.664	17.6	1349	62	0.927987	255	40	7396
626	-50.7464	-28.1948	Myrcianthes gigantea	Angiosperm	MALVIDS	Temperate seasonal forest	0.757	17.6	1349	62	0.927987	255	40	7396
627	-50.7464	-28.1948	Myrcianthes gigantea	Angiosperm	MALVIDS	Temperate seasonal forest	0.78	17.6	1349	62	0.927987	255	40	7396
628	-50.7464	-28.1948	Myrcianthes gigantea	Angiosperm	MALVIDS	Temperate seasonal forest	0.688	17.6	1349	62	0.927987	255	40	7396
629	-50.7464	-28.1948	Myrcianthes gigantea	Angiosperm	MALVIDS	Temperate seasonal forest	0.697	17.6	1349	62	0.927987	255	40	7396
630	-50.7464	-28.1948	Myrcianthes gigantea	Angiosperm	MALVIDS	Temperate seasonal forest	0.846	17.6	1349	62	0.927987	255	40	7396
631	-50.7464	-28.1948	Myrcianthes gigantea	Angiosperm	MALVIDS	Temperate seasonal forest	0.78	17.6	1349	62	0.927987	255	40	7396
632	-50.7464	-28.1948	Myrcianthes gigantea	Angiosperm	MALVIDS	Temperate seasonal forest	0.732	17.6	1349	62	0.927987	255	40	7396
633	-50.7464	-28.1948	Myrcianthes gigantea	Angiosperm	MALVIDS	Temperate seasonal forest	0.71	17.6	1349	62	0.927987	255	40	7396
634	-50.7464	-28.1948	Myrcianthes pungens	Angiosperm	MALVIDS	Temperate seasonal forest	0.7	17.6	1349	62	0.927987	255	40	7396
635	-50.7464	-28.1948	Myrcianthes pungens	Angiosperm	MALVIDS	Temperate seasonal forest	0.718	17.6	1349	62	0.927987	255	40	7396
636	-50.7464	-28.1948	Myrcianthes pungens	Angiosperm	MALVIDS	Temperate seasonal forest	0.681	17.6	1349	62	0.927987	255	40	7396
637	-50.7464	-28.1948	Myrcianthes pungens	Angiosperm	MALVIDS	Temperate seasonal forest	0.652	17.6	1349	62	0.927987	255	40	7396
638	-50.7464	-28.1948	Myrcianthes pungens	Angiosperm	MALVIDS	Temperate seasonal forest	0.715	17.6	1349	62	0.927987	255	40	7396
639	-50.7464	-28.1948	Myrcianthes pungens	Angiosperm	MALVIDS	Temperate seasonal forest	0.672	17.6	1349	62	0.927987	255	40	7396
640	-50.7464	-28.1948	Myrcianthes pungens	Angiosperm	MALVIDS	Temperate seasonal forest	0.581	17.6	1349	62	0.927987	255	40	7396
641	-50.7464	-28.1948	Myrcianthes pungens	Angiosperm	MALVIDS	Temperate seasonal forest	0.622	17.6	1349	62	0.927987	255	40	7396
642	-50.7464	-28.1948	Myrcianthes pungens	Angiosperm	MALVIDS	Temperate seasonal forest	0.677	17.6	1349	62	0.927987	255	40	7396
643	-50.7464	-28.1948	Myrcianthes pungens	Angiosperm	MALVIDS	Temperate seasonal forest	0.681	17.6	1349	62	0.927987	255	40	7396
644	-50.7464	-28.1948	Myrocarpus frondosus	Angiosperm	FABIDS	Temperate seasonal forest	0.7	17.6	1349	62	0.927987	255	40	7396
645	-50.7464	-28.1948	Myrocarpus frondosus	Angiosperm	FABIDS	Temperate seasonal forest	0.782	17.6	1349	62	0.927987	255	40	7396
646	-50.7464	-28.1948	Myrocarpus frondosus	Angiosperm	FABIDS	Temperate seasonal forest	0.687	17.6	1349	62	0.927987	255	40	7396
647	-50.7464	-28.1948	Myrocarpus frondosus	Angiosperm	FABIDS	Temperate seasonal forest	0.701	17.6	1349	62	0.927987	255	40	7396
648	-50.7464	-28.1948	Myrocarpus frondosus	Angiosperm	FABIDS	Temperate seasonal forest	0.713	17.6	1349	62	0.927987	255	40	7396
649	-50.7464	-28.1948	Myrocarpus frondosus	Angiosperm	FABIDS	Temperate seasonal forest	0.661	17.6	1349	62	0.927987	255	40	7396
650	-50.7464	-28.1948	Myrocarpus frondosus	Angiosperm	FABIDS	Temperate seasonal forest	0.726	17.6	1349	62	0.927987	255	40	7396
651	-50.7464	-28.1948	Myrocarpus frondosus	Angiosperm	FABIDS	Temperate seasonal forest	0.644	17.6	1349	62	0.927987	255	40	7396
652	-50.7464	-28.1948	Myrocarpus frondosus	Angiosperm	FABIDS	Temperate seasonal forest	0.671	17.6	1349	62	0.927987	255	40	7396
653	-50.7464	-28.1948	Myrocarpus frondosus	Angiosperm	FABIDS	Temperate seasonal forest	0.708	17.6	1349	62	0.927987	255	40	7396
654	-50.7464	-28.1948	Nectandra megapotamica	Angiosperm	MAGNOLIIDS	Temperate seasonal forest	0.45	17.6	1349	62	0.927987	255	40	7396
655	-50.7464	-28.1948	Nectandra megapotamica	Angiosperm	MAGNOLIIDS	Temperate seasonal forest	0.478	17.6	1349	62	0.927987	255	40	7396
656	-50.7464	-28.1948	Nectandra megapotamica	Angiosperm	MAGNOLIIDS	Temperate seasonal forest	0.407	17.6	1349	62	0.927987	255	40	7396
657	-50.7464	-28.1948	Nectandra megapotamica	Angiosperm	MAGNOLIIDS	Temperate seasonal forest	0.406	17.6	1349	62	0.927987	255	40	7396
658	-50.7464	-28.1948	Nectandra megapotamica	Angiosperm	MAGNOLIIDS	Temperate seasonal forest	0.452	17.6	1349	62	0.927987	255	40	7396
659	-50.7464	-28.1948	Nectandra megapotamica	Angiosperm	MAGNOLIIDS	Temperate seasonal forest	0.307	17.6	1349	62	0.927987	255	40	7396
660	-50.7464	-28.1948	Nectandra megapotamica	Angiosperm	MAGNOLIIDS	Temperate seasonal forest	0.539	17.6	1349	62	0.927987	255	40	7396
661	-50.7464	-28.1948	Nectandra megapotamica	Angiosperm	MAGNOLIIDS	Temperate seasonal forest	0.376	17.6	1349	62	0.927987	255	40	7396
662	-50.7464	-28.1948	Nectandra megapotamica	Angiosperm	MAGNOLIIDS	Temperate seasonal forest	0.377	17.6	1349	62	0.927987	255	40	7396
663	-50.7464	-28.1948	Nectandra megapotamica	Angiosperm	MAGNOLIIDS	Temperate seasonal forest	0.406	17.6	1349	62	0.927987	255	40	7396
664	-50.7464	-28.1948	Ocotea puberula	Angiosperm	MAGNOLIIDS	Temperate seasonal forest	0.465	17.6	1349	62	0.927987	255	40	7396
665	-50.7464	-28.1948	Ocotea puberula	Angiosperm	MAGNOLIIDS	Temperate seasonal forest	0.511	17.6	1349	62	0.927987	255	40	7396
666	-50.7464	-28.1948	Ocotea puberula	Angiosperm	MAGNOLIIDS	Temperate seasonal forest	0.48	17.6	1349	62	0.927987	255	40	7396
667	-50.7464	-28.1948	Ocotea puberula	Angiosperm	MAGNOLIIDS	Temperate seasonal forest	0.517	17.6	1349	62	0.927987	255	40	7396
668	-50.7464	-28.1948	Ocotea puberula	Angiosperm	MAGNOLIIDS	Temperate seasonal forest	0.457	17.6	1349	62	0.927987	255	40	7396
669	-50.7464	-28.1948	Ocotea puberula	Angiosperm	MAGNOLIIDS	Temperate seasonal forest	0.395	17.6	1349	62	0.927987	255	40	7396
670	-50.7464	-28.1948	Ocotea puberula	Angiosperm	MAGNOLIIDS	Temperate seasonal forest	0.348	17.6	1349	62	0.927987	255	40	7396
671	-50.7464	-28.1948	Ocotea puberula	Angiosperm	MAGNOLIIDS	Temperate seasonal forest	0.477	17.6	1349	62	0.927987	255	40	7396
672	-50.7464	-28.1948	Ocotea puberula	Angiosperm	MAGNOLIIDS	Temperate seasonal forest	0.482	17.6	1349	62	0.927987	255	40	7396
673	-50.7464	-28.1948	Ocotea puberula	Angiosperm	MAGNOLIIDS	Temperate seasonal forest	0.365	17.6	1349	62	0.927987	255	40	7396
674	-50.7464	-28.1948	Parapiptadenia rigida	Angiosperm	FABIDS	Temperate seasonal forest	0.658	17.6	1349	62	0.927987	255	40	7396
675	-50.7464	-28.1948	Parapiptadenia rigida	Angiosperm	FABIDS	Temperate seasonal forest	0.758	17.6	1349	62	0.927987	255	40	7396
676	-50.7464	-28.1948	Parapiptadenia rigida	Angiosperm	FABIDS	Temperate seasonal forest	0.577	17.6	1349	62	0.927987	255	40	7396
677	-50.7464	-28.1948	Parapiptadenia rigida	Angiosperm	FABIDS	Temperate seasonal forest	0.767	17.6	1349	62	0.927987	255	40	7396
678	-50.7464	-28.1948	Parapiptadenia rigida	Angiosperm	FABIDS	Temperate seasonal forest	0.719	17.6	1349	62	0.927987	255	40	7396
679	-50.7464	-28.1948	Parapiptadenia rigida	Angiosperm	FABIDS	Temperate seasonal forest	0.704	17.6	1349	62	0.927987	255	40	7396
680	-50.7464	-28.1948	Parapiptadenia rigida	Angiosperm	FABIDS	Temperate seasonal forest	0.361	17.6	1349	62	0.927987	255	40	7396
681	-50.7464	-28.1948	Parapiptadenia rigida	Angiosperm	FABIDS	Temperate seasonal forest	0.809	17.6	1349	62	0.927987	255	40	7396
682	-50.7464	-28.1948	Parapiptadenia rigida	Angiosperm	FABIDS	Temperate seasonal forest	0.755	17.6	1349	62	0.927987	255	40	7396
683	-50.7464	-28.1948	Parapiptadenia rigida	Angiosperm	FABIDS	Temperate seasonal forest	0.725	17.6	1349	62	0.927987	255	40	7396
684	-50.7464	-28.1948	Pilocarpus pennatifolius	Angiosperm	MALVIDS	Temperate seasonal forest	0.787	17.6	1349	62	0.927987	255	40	7396
685	-50.7464	-28.1948	Pilocarpus pennatifolius	Angiosperm	MALVIDS	Temperate seasonal forest	0.71	17.6	1349	62	0.927987	255	40	7396
686	-50.7464	-28.1948	Pilocarpus pennatifolius	Angiosperm	MALVIDS	Temperate seasonal forest	0.826	17.6	1349	62	0.927987	255	40	7396
687	-50.7464	-28.1948	Pilocarpus pennatifolius	Angiosperm	MALVIDS	Temperate seasonal forest	0.8	17.6	1349	62	0.927987	255	40	7396
688	-50.7464	-28.1948	Pilocarpus pennatifolius	Angiosperm	MALVIDS	Temperate seasonal forest	0.876	17.6	1349	62	0.927987	255	40	7396
689	-50.7464	-28.1948	Pilocarpus pennatifolius	Angiosperm	MALVIDS	Temperate seasonal forest	0.858	17.6	1349	62	0.927987	255	40	7396
690	-50.7464	-28.1948	Pilocarpus pennatifolius	Angiosperm	MALVIDS	Temperate seasonal forest	0.845	17.6	1349	62	0.927987	255	40	7396
691	-50.7464	-28.1948	Pilocarpus pennatifolius	Angiosperm	MALVIDS	Temperate seasonal forest	0.803	17.6	1349	62	0.927987	255	40	7396
692	-50.7464	-28.1948	Pilocarpus pennatifolius	Angiosperm	MALVIDS	Temperate seasonal forest	0.759	17.6	1349	62	0.927987	255	40	7396
693	-50.7464	-28.1948	Pilocarpus pennatifolius	Angiosperm	MALVIDS	Temperate seasonal forest	0.976	17.6	1349	62	0.927987	255	40	7396
694	-50.7464	-28.1948	Sebastiania brasiliensis	Angiosperm	FABIDS	Temperate seasonal forest	0.605	17.6	1349	62	0.927987	255	40	7396
695	-50.7464	-28.1948	Sebastiania brasiliensis	Angiosperm	FABIDS	Temperate seasonal forest	0.583	17.6	1349	62	0.927987	255	40	7396
696	-50.7464	-28.1948	Sebastiania brasiliensis	Angiosperm	FABIDS	Temperate seasonal forest	0.654	17.6	1349	62	0.927987	255	40	7396
697	-50.7464	-28.1948	Sebastiania brasiliensis	Angiosperm	FABIDS	Temperate seasonal forest	0.644	17.6	1349	62	0.927987	255	40	7396
698	-50.7464	-28.1948	Sebastiania brasiliensis	Angiosperm	FABIDS	Temperate seasonal forest	0.583	17.6	1349	62	0.927987	255	40	7396
699	-50.7464	-28.1948	Sebastiania brasiliensis	Angiosperm	FABIDS	Temperate seasonal forest	0.603	17.6	1349	62	0.927987	255	40	7396
700	-50.7464	-28.1948	Sebastiania brasiliensis	Angiosperm	FABIDS	Temperate seasonal forest	0.663	17.6	1349	62	0.927987	255	40	7396
701	-50.7464	-28.1948	Sebastiania brasiliensis	Angiosperm	FABIDS	Temperate seasonal forest	0.612	17.6	1349	62	0.927987	255	40	7396
702	-50.7464	-28.1948	Sebastiania brasiliensis	Angiosperm	FABIDS	Temperate seasonal forest	0.585	17.6	1349	62	0.927987	255	40	7396
703	-50.7464	-28.1948	Sebastiania brasiliensis	Angiosperm	FABIDS	Temperate seasonal forest	0.642	17.6	1349	62	0.927987	255	40	7396
704	-50.7464	-28.1948	Sebastiania commersoniana	Angiosperm	FABIDS	Temperate seasonal forest	0.551	17.6	1349	62	0.927987	255	40	7396
705	-50.7464	-28.1948	Sebastiania commersoniana	Angiosperm	FABIDS	Temperate seasonal forest	0.651	17.6	1349	62	0.927987	255	40	7396
706	-50.7464	-28.1948	Sebastiania commersoniana	Angiosperm	FABIDS	Temperate seasonal forest	0.648	17.6	1349	62	0.927987	255	40	7396
707	-50.7464	-28.1948	Sebastiania commersoniana	Angiosperm	FABIDS	Temperate seasonal forest	0.558	17.6	1349	62	0.927987	255	40	7396
708	-50.7464	-28.1948	Sebastiania commersoniana	Angiosperm	FABIDS	Temperate seasonal forest	0.576	17.6	1349	62	0.927987	255	40	7396
709	-50.7464	-28.1948	Sebastiania commersoniana	Angiosperm	FABIDS	Temperate seasonal forest	0.634	17.6	1349	62	0.927987	255	40	7396
710	-50.7464	-28.1948	Sebastiania commersoniana	Angiosperm	FABIDS	Temperate seasonal forest	0.642	17.6	1349	62	0.927987	255	40	7396
711	-50.7464	-28.1948	Sebastiania commersoniana	Angiosperm	FABIDS	Temperate seasonal forest	0.61	17.6	1349	62	0.927987	255	40	7396
712	-50.7464	-28.1948	Sebastiania commersoniana	Angiosperm	FABIDS	Temperate seasonal forest	0.574	17.6	1349	62	0.927987	255	40	7396
713	-50.7464	-28.1948	Sebastiania commersoniana	Angiosperm	FABIDS	Temperate seasonal forest	0.54	17.6	1349	62	0.927987	255	40	7396
714	-50.192	-27.8616	Allophylus edulis	Angiosperm	MALVIDS	Temperate seasonal forest	0.489	16.4	1385	62	0.579922	255	40	6724
715	-50.192	-27.8616	Allophylus edulis	Angiosperm	MALVIDS	Temperate seasonal forest	0.48	16.4	1385	62	0.579922	255	40	6724
716	-50.192	-27.8616	Allophylus edulis	Angiosperm	MALVIDS	Temperate seasonal forest	0.53	16.4	1385	62	0.579922	255	40	6724
717	-50.192	-27.8616	Allophylus edulis	Angiosperm	MALVIDS	Temperate seasonal forest	0.508	16.4	1385	62	0.579922	255	40	6724
718	-50.192	-27.8616	Allophylus edulis	Angiosperm	MALVIDS	Temperate seasonal forest	0.484	16.4	1385	62	0.579922	255	40	6724
719	-50.192	-27.8616	Allophylus edulis	Angiosperm	MALVIDS	Temperate seasonal forest	0.569	16.4	1385	62	0.579922	255	40	6724
720	-50.192	-27.8616	Allophylus edulis	Angiosperm	MALVIDS	Temperate seasonal forest	0.591	16.4	1385	62	0.579922	255	40	6724
721	-50.192	-27.8616	Allophylus edulis	Angiosperm	MALVIDS	Temperate seasonal forest	0.578	16.4	1385	62	0.579922	255	40	6724
722	-50.192	-27.8616	Allophylus edulis	Angiosperm	MALVIDS	Temperate seasonal forest	0.597	16.4	1385	62	0.579922	255	40	6724
723	-50.192	-27.8616	Allophylus edulis	Angiosperm	MALVIDS	Temperate seasonal forest	0.611	16.4	1385	62	0.579922	255	40	6724
724	-50.192	-27.8616	Araucaria angustifolia	Gymnosperm		Temperate seasonal forest	0.539	16.4	1385	62	0.579922	255	40	6724
725	-50.192	-27.8616	Araucaria angustifolia	Gymnosperm		Temperate seasonal forest	0.543	16.4	1385	62	0.579922	255	40	6724
726	-50.192	-27.8616	Araucaria angustifolia	Gymnosperm		Temperate seasonal forest	0.49	16.4	1385	62	0.579922	255	40	6724
727	-50.192	-27.8616	Araucaria angustifolia	Gymnosperm		Temperate seasonal forest	0.466	16.4	1385	62	0.579922	255	40	6724
728	-50.192	-27.8616	Araucaria angustifolia	Gymnosperm		Temperate seasonal forest	0.483	16.4	1385	62	0.579922	255	40	6724
729	-50.192	-27.8616	Araucaria angustifolia	Gymnosperm		Temperate seasonal forest	0.478	16.4	1385	62	0.579922	255	40	6724
730	-50.192	-27.8616	Araucaria angustifolia	Gymnosperm		Temperate seasonal forest	0.522	16.4	1385	62	0.579922	255	40	6724
731	-50.192	-27.8616	Araucaria angustifolia	Gymnosperm		Temperate seasonal forest	0.404	16.4	1385	62	0.579922	255	40	6724
732	-50.192	-27.8616	Araucaria angustifolia	Gymnosperm		Temperate seasonal forest	0.569	16.4	1385	62	0.579922	255	40	6724
733	-50.192	-27.8616	Araucaria angustifolia	Gymnosperm		Temperate seasonal forest	0.528	16.4	1385	62	0.579922	255	40	6724
734	-50.192	-27.8616	Banara tomentosa	Angiosperm	FABIDS	Temperate seasonal forest	0.593	16.4	1385	62	0.579922	255	40	6724
735	-50.192	-27.8616	Banara tomentosa	Angiosperm	FABIDS	Temperate seasonal forest	0.607	16.4	1385	62	0.579922	255	40	6724
736	-50.192	-27.8616	Banara tomentosa	Angiosperm	FABIDS	Temperate seasonal forest	0.746	16.4	1385	62	0.579922	255	40	6724
737	-50.192	-27.8616	Banara tomentosa	Angiosperm	FABIDS	Temperate seasonal forest	0.717	16.4	1385	62	0.579922	255	40	6724
738	-50.192	-27.8616	Banara tomentosa	Angiosperm	FABIDS	Temperate seasonal forest	0.607	16.4	1385	62	0.579922	255	40	6724
739	-50.192	-27.8616	Banara tomentosa	Angiosperm	FABIDS	Temperate seasonal forest	0.667	16.4	1385	62	0.579922	255	40	6724
740	-50.192	-27.8616	Banara tomentosa	Angiosperm	FABIDS	Temperate seasonal forest	0.735	16.4	1385	62	0.579922	255	40	6724
741	-50.192	-27.8616	Banara tomentosa	Angiosperm	FABIDS	Temperate seasonal forest	0.733	16.4	1385	62	0.579922	255	40	6724
742	-50.192	-27.8616	Banara tomentosa	Angiosperm	FABIDS	Temperate seasonal forest	0.796	16.4	1385	62	0.579922	255	40	6724
743	-50.192	-27.8616	Banara tomentosa	Angiosperm	FABIDS	Temperate seasonal forest	0.667	16.4	1385	62	0.579922	255	40	6724
744	-50.192	-27.8616	Calyptranthes concinna	Angiosperm	MALVIDS	Temperate seasonal forest	0.502	16.4	1385	62	0.579922	255	40	6724
745	-50.192	-27.8616	Calyptranthes concinna	Angiosperm	MALVIDS	Temperate seasonal forest	0.793	16.4	1385	62	0.579922	255	40	6724
746	-50.192	-27.8616	Calyptranthes concinna	Angiosperm	MALVIDS	Temperate seasonal forest	0.637	16.4	1385	62	0.579922	255	40	6724
747	-50.192	-27.8616	Calyptranthes concinna	Angiosperm	MALVIDS	Temperate seasonal forest	0.847	16.4	1385	62	0.579922	255	40	6724
748	-50.192	-27.8616	Calyptranthes concinna	Angiosperm	MALVIDS	Temperate seasonal forest	0.62	16.4	1385	62	0.579922	255	40	6724
749	-50.192	-27.8616	Calyptranthes concinna	Angiosperm	MALVIDS	Temperate seasonal forest	0.692	16.4	1385	62	0.579922	255	40	6724
750	-50.192	-27.8616	Calyptranthes concinna	Angiosperm	MALVIDS	Temperate seasonal forest	0.836	16.4	1385	62	0.579922	255	40	6724
751	-50.192	-27.8616	Calyptranthes concinna	Angiosperm	MALVIDS	Temperate seasonal forest	0.507	16.4	1385	62	0.579922	255	40	6724
752	-50.192	-27.8616	Calyptranthes concinna	Angiosperm	MALVIDS	Temperate seasonal forest	0.373	16.4	1385	62	0.579922	255	40	6724
753	-50.192	-27.8616	Calyptranthes concinna	Angiosperm	MALVIDS	Temperate seasonal forest	0.768	16.4	1385	62	0.579922	255	40	6724
754	-50.192	-27.8616	Casearia decandra	Angiosperm	FABIDS	Temperate seasonal forest	0.618	16.4	1385	62	0.579922	255	40	6724
755	-50.192	-27.8616	Casearia decandra	Angiosperm	FABIDS	Temperate seasonal forest	0.584	16.4	1385	62	0.579922	255	40	6724
756	-50.192	-27.8616	Casearia decandra	Angiosperm	FABIDS	Temperate seasonal forest	0.568	16.4	1385	62	0.579922	255	40	6724
757	-50.192	-27.8616	Casearia decandra	Angiosperm	FABIDS	Temperate seasonal forest	0.595	16.4	1385	62	0.579922	255	40	6724
758	-50.192	-27.8616	Casearia decandra	Angiosperm	FABIDS	Temperate seasonal forest	0.659	16.4	1385	62	0.579922	255	40	6724
759	-50.192	-27.8616	Casearia decandra	Angiosperm	FABIDS	Temperate seasonal forest	0.613	16.4	1385	62	0.579922	255	40	6724
760	-50.192	-27.8616	Casearia decandra	Angiosperm	FABIDS	Temperate seasonal forest	0.733	16.4	1385	62	0.579922	255	40	6724
761	-50.192	-27.8616	Casearia decandra	Angiosperm	FABIDS	Temperate seasonal forest	0.711	16.4	1385	62	0.579922	255	40	6724
762	-50.192	-27.8616	Casearia decandra	Angiosperm	FABIDS	Temperate seasonal forest	0.7	16.4	1385	62	0.579922	255	40	6724
763	-50.192	-27.8616	Casearia decandra	Angiosperm	FABIDS	Temperate seasonal forest	0.712	16.4	1385	62	0.579922	255	40	6724
764	-50.192	-27.8616	Casearia obliqua	Angiosperm	FABIDS	Temperate seasonal forest	0.634	16.4	1385	62	0.579922	255	40	6724
765	-50.192	-27.8616	Casearia obliqua	Angiosperm	FABIDS	Temperate seasonal forest	0.491	16.4	1385	62	0.579922	255	40	6724
766	-50.192	-27.8616	Casearia obliqua	Angiosperm	FABIDS	Temperate seasonal forest	0.617	16.4	1385	62	0.579922	255	40	6724
767	-50.192	-27.8616	Casearia obliqua	Angiosperm	FABIDS	Temperate seasonal forest	0.663	16.4	1385	62	0.579922	255	40	6724
768	-50.192	-27.8616	Casearia obliqua	Angiosperm	FABIDS	Temperate seasonal forest	0.704	16.4	1385	62	0.579922	255	40	6724
769	-50.192	-27.8616	Casearia obliqua	Angiosperm	FABIDS	Temperate seasonal forest	0.701	16.4	1385	62	0.579922	255	40	6724
770	-50.192	-27.8616	Casearia obliqua	Angiosperm	FABIDS	Temperate seasonal forest	0.781	16.4	1385	62	0.579922	255	40	6724
771	-50.192	-27.8616	Casearia obliqua	Angiosperm	FABIDS	Temperate seasonal forest	0.715	16.4	1385	62	0.579922	255	40	6724
772	-50.192	-27.8616	Casearia obliqua	Angiosperm	FABIDS	Temperate seasonal forest	0.727	16.4	1385	62	0.579922	255	40	6724
773	-50.192	-27.8616	Casearia obliqua	Angiosperm	FABIDS	Temperate seasonal forest	0.708	16.4	1385	62	0.579922	255	40	6724
774	-50.192	-27.8616	Cupania vernalis	Angiosperm	MALVIDS	Temperate seasonal forest	0.527	16.4	1385	62	0.579922	255	40	6724
775	-50.192	-27.8616	Cupania vernalis	Angiosperm	MALVIDS	Temperate seasonal forest	0.472	16.4	1385	62	0.579922	255	40	6724
776	-50.192	-27.8616	Cupania vernalis	Angiosperm	MALVIDS	Temperate seasonal forest	0.726	16.4	1385	62	0.579922	255	40	6724
777	-50.192	-27.8616	Cupania vernalis	Angiosperm	MALVIDS	Temperate seasonal forest	0.586	16.4	1385	62	0.579922	255	40	6724
778	-50.192	-27.8616	Cupania vernalis	Angiosperm	MALVIDS	Temperate seasonal forest	0.599	16.4	1385	62	0.579922	255	40	6724
779	-50.192	-27.8616	Cupania vernalis	Angiosperm	MALVIDS	Temperate seasonal forest	0.506	16.4	1385	62	0.579922	255	40	6724
780	-50.192	-27.8616	Cupania vernalis	Angiosperm	MALVIDS	Temperate seasonal forest	0.722	16.4	1385	62	0.579922	255	40	6724
781	-50.192	-27.8616	Cupania vernalis	Angiosperm	MALVIDS	Temperate seasonal forest	0.771	16.4	1385	62	0.579922	255	40	6724
782	-50.192	-27.8616	Cupania vernalis	Angiosperm	MALVIDS	Temperate seasonal forest	0.393	16.4	1385	62	0.579922	255	40	6724
783	-50.192	-27.8616	Cupania vernalis	Angiosperm	MALVIDS	Temperate seasonal forest	0.438	16.4	1385	62	0.579922	255	40	6724
784	-50.192	-27.8616	Dasyphyllum tomentosum	Angiosperm	CAMPANULIDS	Temperate seasonal forest	0.285	16.4	1385	62	0.579922	255	40	6724
785	-50.192	-27.8616	Dasyphyllum tomentosum	Angiosperm	CAMPANULIDS	Temperate seasonal forest	0.629	16.4	1385	62	0.579922	255	40	6724
786	-50.192	-27.8616	Dasyphyllum tomentosum	Angiosperm	CAMPANULIDS	Temperate seasonal forest	0.457	16.4	1385	62	0.579922	255	40	6724
787	-50.192	-27.8616	Dasyphyllum tomentosum	Angiosperm	CAMPANULIDS	Temperate seasonal forest	0.342	16.4	1385	62	0.579922	255	40	6724
788	-50.192	-27.8616	Dasyphyllum tomentosum	Angiosperm	CAMPANULIDS	Temperate seasonal forest	0.612	16.4	1385	62	0.579922	255	40	6724
789	-50.192	-27.8616	Dasyphyllum tomentosum	Angiosperm	CAMPANULIDS	Temperate seasonal forest	0.756	16.4	1385	62	0.579922	255	40	6724
790	-50.192	-27.8616	Dasyphyllum tomentosum	Angiosperm	CAMPANULIDS	Temperate seasonal forest	0.703	16.4	1385	62	0.579922	255	40	6724
791	-50.192	-27.8616	Dasyphyllum tomentosum	Angiosperm	CAMPANULIDS	Temperate seasonal forest	0.755	16.4	1385	62	0.579922	255	40	6724
792	-50.192	-27.8616	Dasyphyllum tomentosum	Angiosperm	CAMPANULIDS	Temperate seasonal forest	0.728	16.4	1385	62	0.579922	255	40	6724
793	-50.192	-27.8616	Dasyphyllum tomentosum	Angiosperm	CAMPANULIDS	Temperate seasonal forest	0.354	16.4	1385	62	0.579922	255	40	6724
794	-50.192	-27.8616	Duranta vestita	Angiosperm	LAMIIDS	Temperate seasonal forest	0.374	16.4	1385	62	0.579922	255	40	6724
795	-50.192	-27.8616	Duranta vestita	Angiosperm	LAMIIDS	Temperate seasonal forest	0.38	16.4	1385	62	0.579922	255	40	6724
796	-50.192	-27.8616	Duranta vestita	Angiosperm	LAMIIDS	Temperate seasonal forest	0.568	16.4	1385	62	0.579922	255	40	6724
797	-50.192	-27.8616	Duranta vestita	Angiosperm	LAMIIDS	Temperate seasonal forest	0.441	16.4	1385	62	0.579922	255	40	6724
798	-50.192	-27.8616	Duranta vestita	Angiosperm	LAMIIDS	Temperate seasonal forest	0.479	16.4	1385	62	0.579922	255	40	6724
799	-50.192	-27.8616	Duranta vestita	Angiosperm	LAMIIDS	Temperate seasonal forest	0.384	16.4	1385	62	0.579922	255	40	6724
800	-50.192	-27.8616	Duranta vestita	Angiosperm	LAMIIDS	Temperate seasonal forest	0.521	16.4	1385	62	0.579922	255	40	6724
801	-50.192	-27.8616	Duranta vestita	Angiosperm	LAMIIDS	Temperate seasonal forest	0.514	16.4	1385	62	0.579922	255	40	6724
802	-50.192	-27.8616	Duranta vestita	Angiosperm	LAMIIDS	Temperate seasonal forest	0.473	16.4	1385	62	0.579922	255	40	6724
803	-50.192	-27.8616	Duranta vestita	Angiosperm	LAMIIDS	Temperate seasonal forest	0.449	16.4	1385	62	0.579922	255	40	6724
804	-50.192	-27.8616	Jacaranda puberula	Angiosperm	LAMIIDS	Temperate seasonal forest	0.308	16.4	1385	62	0.579922	255	40	6724
805	-50.192	-27.8616	Jacaranda puberula	Angiosperm	LAMIIDS	Temperate seasonal forest	0.332	16.4	1385	62	0.579922	255	40	6724
806	-50.192	-27.8616	Jacaranda puberula	Angiosperm	LAMIIDS	Temperate seasonal forest	0.376	16.4	1385	62	0.579922	255	40	6724
807	-50.192	-27.8616	Jacaranda puberula	Angiosperm	LAMIIDS	Temperate seasonal forest	0.389	16.4	1385	62	0.579922	255	40	6724
808	-50.192	-27.8616	Jacaranda puberula	Angiosperm	LAMIIDS	Temperate seasonal forest	0.366	16.4	1385	62	0.579922	255	40	6724
809	-50.192	-27.8616	Jacaranda puberula	Angiosperm	LAMIIDS	Temperate seasonal forest	0.288	16.4	1385	62	0.579922	255	40	6724
810	-50.192	-27.8616	Jacaranda puberula	Angiosperm	LAMIIDS	Temperate seasonal forest	0.288	16.4	1385	62	0.579922	255	40	6724
811	-50.192	-27.8616	Jacaranda puberula	Angiosperm	LAMIIDS	Temperate seasonal forest	0.363	16.4	1385	62	0.579922	255	40	6724
812	-50.192	-27.8616	Jacaranda puberula	Angiosperm	LAMIIDS	Temperate seasonal forest	0.348	16.4	1385	62	0.579922	255	40	6724
813	-50.192	-27.8616	Jacaranda puberula	Angiosperm	LAMIIDS	Temperate seasonal forest	0.368	16.4	1385	62	0.579922	255	40	6724
814	-50.192	-27.8616	Lamanonia ternata	Angiosperm	FABIDS	Temperate seasonal forest	0.526	16.4	1385	62	0.579922	255	40	6724
815	-50.192	-27.8616	Lamanonia ternata	Angiosperm	FABIDS	Temperate seasonal forest	0.508	16.4	1385	62	0.579922	255	40	6724
816	-50.192	-27.8616	Lamanonia ternata	Angiosperm	FABIDS	Temperate seasonal forest	0.414	16.4	1385	62	0.579922	255	40	6724
817	-50.192	-27.8616	Lamanonia ternata	Angiosperm	FABIDS	Temperate seasonal forest	0.458	16.4	1385	62	0.579922	255	40	6724
818	-50.192	-27.8616	Lamanonia ternata	Angiosperm	FABIDS	Temperate seasonal forest	0.494	16.4	1385	62	0.579922	255	40	6724
819	-50.192	-27.8616	Lamanonia ternata	Angiosperm	FABIDS	Temperate seasonal forest	0.494	16.4	1385	62	0.579922	255	40	6724
820	-50.192	-27.8616	Lamanonia ternata	Angiosperm	FABIDS	Temperate seasonal forest	0.492	16.4	1385	62	0.579922	255	40	6724
821	-50.192	-27.8616	Lamanonia ternata	Angiosperm	FABIDS	Temperate seasonal forest	0.548	16.4	1385	62	0.579922	255	40	6724
822	-50.192	-27.8616	Lamanonia ternata	Angiosperm	FABIDS	Temperate seasonal forest	0.612	16.4	1385	62	0.579922	255	40	6724
823	-50.192	-27.8616	Lamanonia ternata	Angiosperm	FABIDS	Temperate seasonal forest	0.562	16.4	1385	62	0.579922	255	40	6724
824	-50.192	-27.8616	Lithraea brasiliensis	Angiosperm	MALVIDS	Temperate seasonal forest	0.547	16.4	1385	62	0.579922	255	40	6724
825	-50.192	-27.8616	Lithraea brasiliensis	Angiosperm	MALVIDS	Temperate seasonal forest	0.538	16.4	1385	62	0.579922	255	40	6724
826	-50.192	-27.8616	Lithraea brasiliensis	Angiosperm	MALVIDS	Temperate seasonal forest	0.552	16.4	1385	62	0.579922	255	40	6724
827	-50.192	-27.8616	Lithraea brasiliensis	Angiosperm	MALVIDS	Temperate seasonal forest	0.68	16.4	1385	62	0.579922	255	40	6724
828	-50.192	-27.8616	Lithraea brasiliensis	Angiosperm	MALVIDS	Temperate seasonal forest	0.65	16.4	1385	62	0.579922	255	40	6724
829	-50.192	-27.8616	Lithraea brasiliensis	Angiosperm	MALVIDS	Temperate seasonal forest	0.621	16.4	1385	62	0.579922	255	40	6724
830	-50.192	-27.8616	Lithraea brasiliensis	Angiosperm	MALVIDS	Temperate seasonal forest	0.573	16.4	1385	62	0.579922	255	40	6724
831	-50.192	-27.8616	Lithraea brasiliensis	Angiosperm	MALVIDS	Temperate seasonal forest	0.773	16.4	1385	62	0.579922	255	40	6724
832	-50.192	-27.8616	Lithraea brasiliensis	Angiosperm	MALVIDS	Temperate seasonal forest	0.715	16.4	1385	62	0.579922	255	40	6724
833	-50.192	-27.8616	Lithraea brasiliensis	Angiosperm	MALVIDS	Temperate seasonal forest	0.801	16.4	1385	62	0.579922	255	40	6724
834	-50.192	-27.8616	Matayba elaeagnoides	Angiosperm	MALVIDS	Temperate seasonal forest	0.389	16.4	1385	62	0.579922	255	40	6724
835	-50.192	-27.8616	Matayba elaeagnoides	Angiosperm	MALVIDS	Temperate seasonal forest	0.613	16.4	1385	62	0.579922	255	40	6724
836	-50.192	-27.8616	Matayba elaeagnoides	Angiosperm	MALVIDS	Temperate seasonal forest	0.426	16.4	1385	62	0.579922	255	40	6724
837	-50.192	-27.8616	Matayba elaeagnoides	Angiosperm	MALVIDS	Temperate seasonal forest	0.352	16.4	1385	62	0.579922	255	40	6724
838	-50.192	-27.8616	Matayba elaeagnoides	Angiosperm	MALVIDS	Temperate seasonal forest	0.553	16.4	1385	62	0.579922	255	40	6724
839	-50.192	-27.8616	Matayba elaeagnoides	Angiosperm	MALVIDS	Temperate seasonal forest	0.516	16.4	1385	62	0.579922	255	40	6724
840	-50.192	-27.8616	Matayba elaeagnoides	Angiosperm	MALVIDS	Temperate seasonal forest	0.61	16.4	1385	62	0.579922	255	40	6724
841	-50.192	-27.8616	Matayba elaeagnoides	Angiosperm	MALVIDS	Temperate seasonal forest	0.507	16.4	1385	62	0.579922	255	40	6724
842	-50.192	-27.8616	Matayba elaeagnoides	Angiosperm	MALVIDS	Temperate seasonal forest	0.555	16.4	1385	62	0.579922	255	40	6724
843	-50.192	-27.8616	Matayba elaeagnoides	Angiosperm	MALVIDS	Temperate seasonal forest	0.428	16.4	1385	62	0.579922	255	40	6724
844	-50.192	-27.8616	Myrcia guianensis	Angiosperm	MALVIDS	Temperate seasonal forest	0.971	16.4	1385	62	0.579922	255	40	6724
845	-50.192	-27.8616	Myrcia guianensis	Angiosperm	MALVIDS	Temperate seasonal forest	0.657	16.4	1385	62	0.579922	255	40	6724
846	-50.192	-27.8616	Myrcia guianensis	Angiosperm	MALVIDS	Temperate seasonal forest	0.749	16.4	1385	62	0.579922	255	40	6724
847	-50.192	-27.8616	Myrcia guianensis	Angiosperm	MALVIDS	Temperate seasonal forest	0.759	16.4	1385	62	0.579922	255	40	6724
848	-50.192	-27.8616	Myrcia guianensis	Angiosperm	MALVIDS	Temperate seasonal forest	0.667	16.4	1385	62	0.579922	255	40	6724
849	-50.192	-27.8616	Myrcia guianensis	Angiosperm	MALVIDS	Temperate seasonal forest	0.698	16.4	1385	62	0.579922	255	40	6724
850	-50.192	-27.8616	Myrcia guianensis	Angiosperm	MALVIDS	Temperate seasonal forest	0.646	16.4	1385	62	0.579922	255	40	6724
851	-50.192	-27.8616	Myrcia guianensis	Angiosperm	MALVIDS	Temperate seasonal forest	0.694	16.4	1385	62	0.579922	255	40	6724
852	-50.192	-27.8616	Myrcia guianensis	Angiosperm	MALVIDS	Temperate seasonal forest	0.603	16.4	1385	62	0.579922	255	40	6724
853	-50.192	-27.8616	Myrcia guianensis	Angiosperm	MALVIDS	Temperate seasonal forest	0.714	16.4	1385	62	0.579922	255	40	6724
854	-50.192	-27.8616	Myrsine umbellata	Angiosperm		Temperate seasonal forest	0.578	16.4	1385	62	0.579922	255	40	6724
855	-50.192	-27.8616	Myrsine umbellata	Angiosperm		Temperate seasonal forest	0.811	16.4	1385	62	0.579922	255	40	6724
856	-50.192	-27.8616	Myrsine umbellata	Angiosperm		Temperate seasonal forest	0.543	16.4	1385	62	0.579922	255	40	6724
857	-50.192	-27.8616	Myrsine umbellata	Angiosperm		Temperate seasonal forest	0.576	16.4	1385	62	0.579922	255	40	6724
858	-50.192	-27.8616	Myrsine umbellata	Angiosperm		Temperate seasonal forest	0.561	16.4	1385	62	0.579922	255	40	6724
859	-50.192	-27.8616	Myrsine umbellata	Angiosperm		Temperate seasonal forest	0.49	16.4	1385	62	0.579922	255	40	6724
860	-50.192	-27.8616	Myrsine umbellata	Angiosperm		Temperate seasonal forest	0.708	16.4	1385	62	0.579922	255	40	6724
861	-50.192	-27.8616	Myrsine umbellata	Angiosperm		Temperate seasonal forest	0.644	16.4	1385	62	0.579922	255	40	6724
862	-50.192	-27.8616	Myrsine umbellata	Angiosperm		Temperate seasonal forest	0.623	16.4	1385	62	0.579922	255	40	6724
863	-50.192	-27.8616	Myrsine umbellata	Angiosperm		Temperate seasonal forest	0.471	16.4	1385	62	0.579922	255	40	6724
864	-50.192	-27.8616	Ocotea pulchella	Angiosperm	MAGNOLIIDS	Temperate seasonal forest	0.618	16.4	1385	62	0.579922	255	40	6724
865	-50.192	-27.8616	Ocotea pulchella	Angiosperm	MAGNOLIIDS	Temperate seasonal forest	0.468	16.4	1385	62	0.579922	255	40	6724
866	-50.192	-27.8616	Ocotea pulchella	Angiosperm	MAGNOLIIDS	Temperate seasonal forest	0.378	16.4	1385	62	0.579922	255	40	6724
867	-50.192	-27.8616	Ocotea pulchella	Angiosperm	MAGNOLIIDS	Temperate seasonal forest	0.412	16.4	1385	62	0.579922	255	40	6724
868	-50.192	-27.8616	Ocotea pulchella	Angiosperm	MAGNOLIIDS	Temperate seasonal forest	0.549	16.4	1385	62	0.579922	255	40	6724
869	-50.192	-27.8616	Ocotea pulchella	Angiosperm	MAGNOLIIDS	Temperate seasonal forest	0.396	16.4	1385	62	0.579922	255	40	6724
870	-50.192	-27.8616	Ocotea pulchella	Angiosperm	MAGNOLIIDS	Temperate seasonal forest	0.477	16.4	1385	62	0.579922	255	40	6724
871	-50.192	-27.8616	Ocotea pulchella	Angiosperm	MAGNOLIIDS	Temperate seasonal forest	0.519	16.4	1385	62	0.579922	255	40	6724
872	-50.192	-27.8616	Ocotea pulchella	Angiosperm	MAGNOLIIDS	Temperate seasonal forest	0.677	16.4	1385	62	0.579922	255	40	6724
873	-50.192	-27.8616	Ocotea pulchella	Angiosperm	MAGNOLIIDS	Temperate seasonal forest	0.415	16.4	1385	62	0.579922	255	40	6724
874	-50.192	-27.8616	Podocarpus lambertii	Gymnosperm		Temperate seasonal forest	0.43	16.4	1385	62	0.579922	255	40	6724
875	-50.192	-27.8616	Podocarpus lambertii	Gymnosperm		Temperate seasonal forest	0.433	16.4	1385	62	0.579922	255	40	6724
876	-50.192	-27.8616	Podocarpus lambertii	Gymnosperm		Temperate seasonal forest	0.449	16.4	1385	62	0.579922	255	40	6724
877	-50.192	-27.8616	Podocarpus lambertii	Gymnosperm		Temperate seasonal forest	0.374	16.4	1385	62	0.579922	255	40	6724
878	-50.192	-27.8616	Podocarpus lambertii	Gymnosperm		Temperate seasonal forest	0.379	16.4	1385	62	0.579922	255	40	6724
879	-50.192	-27.8616	Podocarpus lambertii	Gymnosperm		Temperate seasonal forest	0.446	16.4	1385	62	0.579922	255	40	6724
880	-50.192	-27.8616	Podocarpus lambertii	Gymnosperm		Temperate seasonal forest	0.351	16.4	1385	62	0.579922	255	40	6724
881	-50.192	-27.8616	Podocarpus lambertii	Gymnosperm		Temperate seasonal forest	0.432	16.4	1385	62	0.579922	255	40	6724
882	-50.192	-27.8616	Podocarpus lambertii	Gymnosperm		Temperate seasonal forest	0.524	16.4	1385	62	0.579922	255	40	6724
883	-50.192	-27.8616	Podocarpus lambertii	Gymnosperm		Temperate seasonal forest	0.468	16.4	1385	62	0.579922	255	40	6724
884	-50.192	-27.8616	Sapium glandulosum	Angiosperm	FABIDS	Temperate seasonal forest	0.232	16.4	1385	62	0.579922	255	40	6724
885	-50.192	-27.8616	Sapium glandulosum	Angiosperm	FABIDS	Temperate seasonal forest	0.356	16.4	1385	62	0.579922	255	40	6724
886	-50.192	-27.8616	Sapium glandulosum	Angiosperm	FABIDS	Temperate seasonal forest	0.297	16.4	1385	62	0.579922	255	40	6724
887	-50.192	-27.8616	Sapium glandulosum	Angiosperm	FABIDS	Temperate seasonal forest	0.346	16.4	1385	62	0.579922	255	40	6724
888	-50.192	-27.8616	Sapium glandulosum	Angiosperm	FABIDS	Temperate seasonal forest	0.293	16.4	1385	62	0.579922	255	40	6724
889	-50.192	-27.8616	Sapium glandulosum	Angiosperm	FABIDS	Temperate seasonal forest	0.319	16.4	1385	62	0.579922	255	40	6724
890	-50.192	-27.8616	Sapium glandulosum	Angiosperm	FABIDS	Temperate seasonal forest	0.272	16.4	1385	62	0.579922	255	40	6724
891	-50.192	-27.8616	Sapium glandulosum	Angiosperm	FABIDS	Temperate seasonal forest	0.365	16.4	1385	62	0.579922	255	40	6724
892	-50.192	-27.8616	Sapium glandulosum	Angiosperm	FABIDS	Temperate seasonal forest	0.409	16.4	1385	62	0.579922	255	40	6724
893	-50.192	-27.8616	Sapium glandulosum	Angiosperm	FABIDS	Temperate seasonal forest	0.348	16.4	1385	62	0.579922	255	40	6724
894	-50.192	-27.8616	Zanthoxylum kleinii	Angiosperm	MALVIDS	Temperate seasonal forest	0.696	16.4	1385	62	0.579922	255	40	6724
895	-50.192	-27.8616	Zanthoxylum kleinii	Angiosperm	MALVIDS	Temperate seasonal forest	0.272	16.4	1385	62	0.579922	255	40	6724
896	-50.192	-27.8616	Zanthoxylum kleinii	Angiosperm	MALVIDS	Temperate seasonal forest	0.698	16.4	1385	62	0.579922	255	40	6724
897	-50.192	-27.8616	Zanthoxylum kleinii	Angiosperm	MALVIDS	Temperate seasonal forest	0.576	16.4	1385	62	0.579922	255	40	6724
898	-50.192	-27.8616	Zanthoxylum kleinii	Angiosperm	MALVIDS	Temperate seasonal forest	0.549	16.4	1385	62	0.579922	255	40	6724
899	-50.192	-27.8616	Zanthoxylum kleinii	Angiosperm	MALVIDS	Temperate seasonal forest	0.615	16.4	1385	62	0.579922	255	40	6724
900	-50.192	-27.8616	Zanthoxylum kleinii	Angiosperm	MALVIDS	Temperate seasonal forest	0.594	16.4	1385	62	0.579922	255	40	6724
901	-50.192	-27.8616	Zanthoxylum kleinii	Angiosperm	MALVIDS	Temperate seasonal forest	0.537	16.4	1385	62	0.579922	255	40	6724
902	-50.192	-27.8616	Zanthoxylum kleinii	Angiosperm	MALVIDS	Temperate seasonal forest	0.65	16.4	1385	62	0.579922	255	40	6724
903	-50.192	-27.8616	Zanthoxylum kleinii	Angiosperm	MALVIDS	Temperate seasonal forest	0.66	16.4	1385	62	0.579922	255	40	6724
904	-50.192	-27.8616	Zanthoxylum rhoifolium	Angiosperm	MALVIDS	Temperate seasonal forest	0.425	16.4	1385	62	0.579922	255	40	6724
905	-50.192	-27.8616	Zanthoxylum rhoifolium	Angiosperm	MALVIDS	Temperate seasonal forest	0.349	16.4	1385	62	0.579922	255	40	6724
906	-50.192	-27.8616	Zanthoxylum rhoifolium	Angiosperm	MALVIDS	Temperate seasonal forest	0.388	16.4	1385	62	0.579922	255	40	6724
907	-50.192	-27.8616	Zanthoxylum rhoifolium	Angiosperm	MALVIDS	Temperate seasonal forest	0.523	16.4	1385	62	0.579922	255	40	6724
908	-50.192	-27.8616	Zanthoxylum rhoifolium	Angiosperm	MALVIDS	Temperate seasonal forest	0.502	16.4	1385	62	0.579922	255	40	6724
909	-50.192	-27.8616	Zanthoxylum rhoifolium	Angiosperm	MALVIDS	Temperate seasonal forest	0.418	16.4	1385	62	0.579922	255	40	6724
910	-50.192	-27.8616	Zanthoxylum rhoifolium	Angiosperm	MALVIDS	Temperate seasonal forest	0.455	16.4	1385	62	0.579922	255	40	6724
911	-50.192	-27.8616	Zanthoxylum rhoifolium	Angiosperm	MALVIDS	Temperate seasonal forest	0.432	16.4	1385	62	0.579922	255	40	6724
912	-50.192	-27.8616	Zanthoxylum rhoifolium	Angiosperm	MALVIDS	Temperate seasonal forest	0.396	16.4	1385	62	0.579922	255	40	6724
913	-50.192	-27.8616	Zanthoxylum rhoifolium	Angiosperm	MALVIDS	Temperate seasonal forest	0.473	16.4	1385	62	0.579922	255	40	6724
914	-50.4335	-27.7478	Allophylus edulis	Angiosperm	MALVIDS	Temperate seasonal forest	0.503	16.1	1539	62	2.9546	145	40	6992
915	-50.4335	-27.7478	Allophylus edulis	Angiosperm	MALVIDS	Temperate seasonal forest	0.574	16.1	1539	62	2.9546	145	40	6992
916	-50.4335	-27.7478	Allophylus edulis	Angiosperm	MALVIDS	Temperate seasonal forest	0.568	16.1	1539	62	2.9546	145	40	6992
917	-50.4335	-27.7478	Allophylus edulis	Angiosperm	MALVIDS	Temperate seasonal forest	0.516	16.1	1539	62	2.9546	145	40	6992
918	-50.4335	-27.7478	Allophylus edulis	Angiosperm	MALVIDS	Temperate seasonal forest	0.568	16.1	1539	62	2.9546	145	40	6992
919	-50.4335	-27.7478	Allophylus edulis	Angiosperm	MALVIDS	Temperate seasonal forest	0.519	16.1	1539	62	2.9546	145	40	6992
920	-50.4335	-27.7478	Allophylus edulis	Angiosperm	MALVIDS	Temperate seasonal forest	0.542	16.1	1539	62	2.9546	145	40	6992
921	-50.4335	-27.7478	Allophylus edulis	Angiosperm	MALVIDS	Temperate seasonal forest	0.535	16.1	1539	62	2.9546	145	40	6992
922	-50.4335	-27.7478	Allophylus edulis	Angiosperm	MALVIDS	Temperate seasonal forest	0.636	16.1	1539	62	2.9546	145	40	6992
923	-50.4335	-27.7478	Allophylus edulis	Angiosperm	MALVIDS	Temperate seasonal forest	0.586	16.1	1539	62	2.9546	145	40	6992
924	-50.4335	-27.7478	Araucaria angustifolia	Gymnosperm		Temperate seasonal forest	0.473	16.1	1539	62	2.9546	145	40	6992
925	-50.4335	-27.7478	Araucaria angustifolia	Gymnosperm		Temperate seasonal forest	0.557	16.1	1539	62	2.9546	145	40	6992
926	-50.4335	-27.7478	Araucaria angustifolia	Gymnosperm		Temperate seasonal forest	0.516	16.1	1539	62	2.9546	145	40	6992
927	-50.4335	-27.7478	Araucaria angustifolia	Gymnosperm		Temperate seasonal forest	0.444	16.1	1539	62	2.9546	145	40	6992
928	-50.4335	-27.7478	Araucaria angustifolia	Gymnosperm		Temperate seasonal forest	0.444	16.1	1539	62	2.9546	145	40	6992
929	-50.4335	-27.7478	Araucaria angustifolia	Gymnosperm		Temperate seasonal forest	0.508	16.1	1539	62	2.9546	145	40	6992
930	-50.4335	-27.7478	Araucaria angustifolia	Gymnosperm		Temperate seasonal forest	0.562	16.1	1539	62	2.9546	145	40	6992
931	-50.4335	-27.7478	Araucaria angustifolia	Gymnosperm		Temperate seasonal forest	0.487	16.1	1539	62	2.9546	145	40	6992
932	-50.4335	-27.7478	Araucaria angustifolia	Gymnosperm		Temperate seasonal forest	0.483	16.1	1539	62	2.9546	145	40	6992
933	-50.4335	-27.7478	Araucaria angustifolia	Gymnosperm		Temperate seasonal forest	0.532	16.1	1539	62	2.9546	145	40	6992
934	-50.4335	-27.7478	Campomanesia xanthocarpa	Angiosperm	MALVIDS	Temperate seasonal forest	0.675	16.1	1539	62	2.9546	145	40	6992
935	-50.4335	-27.7478	Campomanesia xanthocarpa	Angiosperm	MALVIDS	Temperate seasonal forest	0.684	16.1	1539	62	2.9546	145	40	6992
936	-50.4335	-27.7478	Campomanesia xanthocarpa	Angiosperm	MALVIDS	Temperate seasonal forest	0.716	16.1	1539	62	2.9546	145	40	6992
937	-50.4335	-27.7478	Campomanesia xanthocarpa	Angiosperm	MALVIDS	Temperate seasonal forest	0.659	16.1	1539	62	2.9546	145	40	6992
938	-50.4335	-27.7478	Campomanesia xanthocarpa	Angiosperm	MALVIDS	Temperate seasonal forest	0.639	16.1	1539	62	2.9546	145	40	6992
939	-50.4335	-27.7478	Campomanesia xanthocarpa	Angiosperm	MALVIDS	Temperate seasonal forest	0.679	16.1	1539	62	2.9546	145	40	6992
940	-50.4335	-27.7478	Campomanesia xanthocarpa	Angiosperm	MALVIDS	Temperate seasonal forest	0.691	16.1	1539	62	2.9546	145	40	6992
941	-50.4335	-27.7478	Campomanesia xanthocarpa	Angiosperm	MALVIDS	Temperate seasonal forest	0.656	16.1	1539	62	2.9546	145	40	6992
942	-50.4335	-27.7478	Campomanesia xanthocarpa	Angiosperm	MALVIDS	Temperate seasonal forest	0.677	16.1	1539	62	2.9546	145	40	6992
943	-50.4335	-27.7478	Campomanesia xanthocarpa	Angiosperm	MALVIDS	Temperate seasonal forest	0.651	16.1	1539	62	2.9546	145	40	6992
944	-50.4335	-27.7478	Casearia decandra	Angiosperm	FABIDS	Temperate seasonal forest	0.669	16.1	1539	62	2.9546	145	40	6992
945	-50.4335	-27.7478	Casearia decandra	Angiosperm	FABIDS	Temperate seasonal forest	0.691	16.1	1539	62	2.9546	145	40	6992
946	-50.4335	-27.7478	Casearia decandra	Angiosperm	FABIDS	Temperate seasonal forest	0.625	16.1	1539	62	2.9546	145	40	6992
947	-50.4335	-27.7478	Casearia decandra	Angiosperm	FABIDS	Temperate seasonal forest	0.645	16.1	1539	62	2.9546	145	40	6992
948	-50.4335	-27.7478	Casearia decandra	Angiosperm	FABIDS	Temperate seasonal forest	0.604	16.1	1539	62	2.9546	145	40	6992
949	-50.4335	-27.7478	Casearia decandra	Angiosperm	FABIDS	Temperate seasonal forest	0.613	16.1	1539	62	2.9546	145	40	6992
950	-50.4335	-27.7478	Casearia decandra	Angiosperm	FABIDS	Temperate seasonal forest	0.72	16.1	1539	62	2.9546	145	40	6992
951	-50.4335	-27.7478	Casearia decandra	Angiosperm	FABIDS	Temperate seasonal forest	0.67	16.1	1539	62	2.9546	145	40	6992
952	-50.4335	-27.7478	Casearia decandra	Angiosperm	FABIDS	Temperate seasonal forest	0.612	16.1	1539	62	2.9546	145	40	6992
953	-50.4335	-27.7478	Casearia decandra	Angiosperm	FABIDS	Temperate seasonal forest	0.636	16.1	1539	62	2.9546	145	40	6992
954	-50.4335	-27.7478	Cinnamodendron dinisii	Angiosperm	MAGNOLIIDS	Temperate seasonal forest	0.498	16.1	1539	62	2.9546	145	40	6992
955	-50.4335	-27.7478	Cinnamodendron dinisii	Angiosperm	MAGNOLIIDS	Temperate seasonal forest	0.584	16.1	1539	62	2.9546	145	40	6992
956	-50.4335	-27.7478	Cinnamodendron dinisii	Angiosperm	MAGNOLIIDS	Temperate seasonal forest	0.549	16.1	1539	62	2.9546	145	40	6992
957	-50.4335	-27.7478	Cinnamodendron dinisii	Angiosperm	MAGNOLIIDS	Temperate seasonal forest	0.488	16.1	1539	62	2.9546	145	40	6992
958	-50.4335	-27.7478	Cinnamodendron dinisii	Angiosperm	MAGNOLIIDS	Temperate seasonal forest	0.583	16.1	1539	62	2.9546	145	40	6992
959	-50.4335	-27.7478	Cinnamodendron dinisii	Angiosperm	MAGNOLIIDS	Temperate seasonal forest	0.579	16.1	1539	62	2.9546	145	40	6992
960	-50.4335	-27.7478	Cinnamodendron dinisii	Angiosperm	MAGNOLIIDS	Temperate seasonal forest	0.569	16.1	1539	62	2.9546	145	40	6992
961	-50.4335	-27.7478	Cinnamodendron dinisii	Angiosperm	MAGNOLIIDS	Temperate seasonal forest	0.574	16.1	1539	62	2.9546	145	40	6992
962	-50.4335	-27.7478	Cinnamodendron dinisii	Angiosperm	MAGNOLIIDS	Temperate seasonal forest	0.573	16.1	1539	62	2.9546	145	40	6992
963	-50.4335	-27.7478	Cinnamodendron dinisii	Angiosperm	MAGNOLIIDS	Temperate seasonal forest	0.516	16.1	1539	62	2.9546	145	40	6992
964	-50.4335	-27.7478	Cupania vernalis	Angiosperm	MALVIDS	Temperate seasonal forest	0.623	16.1	1539	62	2.9546	145	40	6992
965	-50.4335	-27.7478	Cupania vernalis	Angiosperm	MALVIDS	Temperate seasonal forest	0.568	16.1	1539	62	2.9546	145	40	6992
966	-50.4335	-27.7478	Cupania vernalis	Angiosperm	MALVIDS	Temperate seasonal forest	0.655	16.1	1539	62	2.9546	145	40	6992
967	-50.4335	-27.7478	Cupania vernalis	Angiosperm	MALVIDS	Temperate seasonal forest	0.688	16.1	1539	62	2.9546	145	40	6992
968	-50.4335	-27.7478	Cupania vernalis	Angiosperm	MALVIDS	Temperate seasonal forest	0.651	16.1	1539	62	2.9546	145	40	6992
969	-50.4335	-27.7478	Cupania vernalis	Angiosperm	MALVIDS	Temperate seasonal forest	0.625	16.1	1539	62	2.9546	145	40	6992
970	-50.4335	-27.7478	Cupania vernalis	Angiosperm	MALVIDS	Temperate seasonal forest	0.617	16.1	1539	62	2.9546	145	40	6992
971	-50.4335	-27.7478	Cupania vernalis	Angiosperm	MALVIDS	Temperate seasonal forest	0.646	16.1	1539	62	2.9546	145	40	6992
972	-50.4335	-27.7478	Cupania vernalis	Angiosperm	MALVIDS	Temperate seasonal forest	0.58	16.1	1539	62	2.9546	145	40	6992
973	-50.4335	-27.7478	Cupania vernalis	Angiosperm	MALVIDS	Temperate seasonal forest	0.594	16.1	1539	62	2.9546	145	40	6992
974	-50.4335	-27.7478	Dalbergia frutescens	Angiosperm	FABIDS	Temperate seasonal forest	0.451	16.1	1539	62	2.9546	145	40	6992
975	-50.4335	-27.7478	Dalbergia frutescens	Angiosperm	FABIDS	Temperate seasonal forest	0.654	16.1	1539	62	2.9546	145	40	6992
976	-50.4335	-27.7478	Dalbergia frutescens	Angiosperm	FABIDS	Temperate seasonal forest	0.534	16.1	1539	62	2.9546	145	40	6992
977	-50.4335	-27.7478	Dalbergia frutescens	Angiosperm	FABIDS	Temperate seasonal forest	0.523	16.1	1539	62	2.9546	145	40	6992
978	-50.4335	-27.7478	Dalbergia frutescens	Angiosperm	FABIDS	Temperate seasonal forest	0.49	16.1	1539	62	2.9546	145	40	6992
979	-50.4335	-27.7478	Dalbergia frutescens	Angiosperm	FABIDS	Temperate seasonal forest	0.538	16.1	1539	62	2.9546	145	40	6992
980	-50.4335	-27.7478	Dalbergia frutescens	Angiosperm	FABIDS	Temperate seasonal forest	0.519	16.1	1539	62	2.9546	145	40	6992
981	-50.4335	-27.7478	Dalbergia frutescens	Angiosperm	FABIDS	Temperate seasonal forest	0.646	16.1	1539	62	2.9546	145	40	6992
982	-50.4335	-27.7478	Dalbergia frutescens	Angiosperm	FABIDS	Temperate seasonal forest	0.529	16.1	1539	62	2.9546	145	40	6992
983	-50.4335	-27.7478	Dalbergia frutescens	Angiosperm	FABIDS	Temperate seasonal forest	0.662	16.1	1539	62	2.9546	145	40	6992
984	-50.4335	-27.7478	Dasyphyllum spinescens	Angiosperm	CAMPANULIDS	Temperate seasonal forest	0.648	16.1	1539	62	2.9546	145	40	6992
985	-50.4335	-27.7478	Dasyphyllum spinescens	Angiosperm	CAMPANULIDS	Temperate seasonal forest	0.645	16.1	1539	62	2.9546	145	40	6992
986	-50.4335	-27.7478	Dasyphyllum spinescens	Angiosperm	CAMPANULIDS	Temperate seasonal forest	0.668	16.1	1539	62	2.9546	145	40	6992
987	-50.4335	-27.7478	Dasyphyllum spinescens	Angiosperm	CAMPANULIDS	Temperate seasonal forest	0.674	16.1	1539	62	2.9546	145	40	6992
988	-50.4335	-27.7478	Dasyphyllum spinescens	Angiosperm	CAMPANULIDS	Temperate seasonal forest	0.703	16.1	1539	62	2.9546	145	40	6992
989	-50.4335	-27.7478	Dasyphyllum spinescens	Angiosperm	CAMPANULIDS	Temperate seasonal forest	0.639	16.1	1539	62	2.9546	145	40	6992
990	-50.4335	-27.7478	Dasyphyllum spinescens	Angiosperm	CAMPANULIDS	Temperate seasonal forest	0.673	16.1	1539	62	2.9546	145	40	6992
991	-50.4335	-27.7478	Dasyphyllum spinescens	Angiosperm	CAMPANULIDS	Temperate seasonal forest	0.698	16.1	1539	62	2.9546	145	40	6992
992	-50.4335	-27.7478	Dasyphyllum spinescens	Angiosperm	CAMPANULIDS	Temperate seasonal forest	0.67	16.1	1539	62	2.9546	145	40	6992
993	-50.4335	-27.7478	Dasyphyllum spinescens	Angiosperm	CAMPANULIDS	Temperate seasonal forest	0.655	16.1	1539	62	2.9546	145	40	6992
994	-50.4335	-27.7478	Inga vera	Angiosperm	FABIDS	Temperate seasonal forest	0.451	16.1	1539	62	2.9546	145	40	6992
995	-50.4335	-27.7478	Inga vera	Angiosperm	FABIDS	Temperate seasonal forest	0.538	16.1	1539	62	2.9546	145	40	6992
996	-50.4335	-27.7478	Inga vera	Angiosperm	FABIDS	Temperate seasonal forest	0.689	16.1	1539	62	2.9546	145	40	6992
997	-50.4335	-27.7478	Inga vera	Angiosperm	FABIDS	Temperate seasonal forest	0.504	16.1	1539	62	2.9546	145	40	6992
998	-50.4335	-27.7478	Inga vera	Angiosperm	FABIDS	Temperate seasonal forest	0.496	16.1	1539	62	2.9546	145	40	6992
999	-50.4335	-27.7478	Inga vera	Angiosperm	FABIDS	Temperate seasonal forest	0.496	16.1	1539	62	2.9546	145	40	6992
1000	-50.4335	-27.7478	Inga vera	Angiosperm	FABIDS	Temperate seasonal forest	0.46	16.1	1539	62	2.9546	145	40	6992
1001	-50.4335	-27.7478	Inga vera	Angiosperm	FABIDS	Temperate seasonal forest	0.578	16.1	1539	62	2.9546	145	40	6992
1002	-50.4335	-27.7478	Inga vera	Angiosperm	FABIDS	Temperate seasonal forest	0.479	16.1	1539	62	2.9546	145	40	6992
1003	-50.4335	-27.7478	Inga vera	Angiosperm	FABIDS	Temperate seasonal forest	0.521	16.1	1539	62	2.9546	145	40	6992
1004	-50.4335	-27.7478	Lithraea brasiliensis	Angiosperm	MALVIDS	Temperate seasonal forest	0.732	16.1	1539	62	2.9546	145	40	6992
1005	-50.4335	-27.7478	Lithraea brasiliensis	Angiosperm	MALVIDS	Temperate seasonal forest	0.695	16.1	1539	62	2.9546	145	40	6992
1006	-50.4335	-27.7478	Lithraea brasiliensis	Angiosperm	MALVIDS	Temperate seasonal forest	0.73	16.1	1539	62	2.9546	145	40	6992
1007	-50.4335	-27.7478	Lithraea brasiliensis	Angiosperm	MALVIDS	Temperate seasonal forest	0.75	16.1	1539	62	2.9546	145	40	6992
1008	-50.4335	-27.7478	Lithraea brasiliensis	Angiosperm	MALVIDS	Temperate seasonal forest	0.715	16.1	1539	62	2.9546	145	40	6992
1009	-50.4335	-27.7478	Lithraea brasiliensis	Angiosperm	MALVIDS	Temperate seasonal forest	0.678	16.1	1539	62	2.9546	145	40	6992
1010	-50.4335	-27.7478	Lithraea brasiliensis	Angiosperm	MALVIDS	Temperate seasonal forest	0.631	16.1	1539	62	2.9546	145	40	6992
1011	-50.4335	-27.7478	Lithraea brasiliensis	Angiosperm	MALVIDS	Temperate seasonal forest	0.686	16.1	1539	62	2.9546	145	40	6992
1012	-50.4335	-27.7478	Lithraea brasiliensis	Angiosperm	MALVIDS	Temperate seasonal forest	0.692	16.1	1539	62	2.9546	145	40	6992
1013	-50.4335	-27.7478	Lithraea brasiliensis	Angiosperm	MALVIDS	Temperate seasonal forest	0.658	16.1	1539	62	2.9546	145	40	6992
1014	-50.4335	-27.7478	Matayba elaeagnoides	Angiosperm	MALVIDS	Temperate seasonal forest	0.631	16.1	1539	62	2.9546	145	40	6992
1015	-50.4335	-27.7478	Matayba elaeagnoides	Angiosperm	MALVIDS	Temperate seasonal forest	0.566	16.1	1539	62	2.9546	145	40	6992
1016	-50.4335	-27.7478	Matayba elaeagnoides	Angiosperm	MALVIDS	Temperate seasonal forest	0.571	16.1	1539	62	2.9546	145	40	6992
1017	-50.4335	-27.7478	Matayba elaeagnoides	Angiosperm	MALVIDS	Temperate seasonal forest	0.456	16.1	1539	62	2.9546	145	40	6992
1018	-50.4335	-27.7478	Matayba elaeagnoides	Angiosperm	MALVIDS	Temperate seasonal forest	0.512	16.1	1539	62	2.9546	145	40	6992
1019	-50.4335	-27.7478	Matayba elaeagnoides	Angiosperm	MALVIDS	Temperate seasonal forest	0.535	16.1	1539	62	2.9546	145	40	6992
1020	-50.4335	-27.7478	Matayba elaeagnoides	Angiosperm	MALVIDS	Temperate seasonal forest	0.528	16.1	1539	62	2.9546	145	40	6992
1021	-50.4335	-27.7478	Matayba elaeagnoides	Angiosperm	MALVIDS	Temperate seasonal forest	0.59	16.1	1539	62	2.9546	145	40	6992
1022	-50.4335	-27.7478	Matayba elaeagnoides	Angiosperm	MALVIDS	Temperate seasonal forest	0.531	16.1	1539	62	2.9546	145	40	6992
1023	-50.4335	-27.7478	Matayba elaeagnoides	Angiosperm	MALVIDS	Temperate seasonal forest	0.532	16.1	1539	62	2.9546	145	40	6992
1024	-50.4335	-27.7478	Myrcia hatschbachii	Angiosperm	MALVIDS	Temperate seasonal forest	0.733	16.1	1539	62	2.9546	145	40	6992
1025	-50.4335	-27.7478	Myrcia hatschbachii	Angiosperm	MALVIDS	Temperate seasonal forest	0.715	16.1	1539	62	2.9546	145	40	6992
1026	-50.4335	-27.7478	Myrcia hatschbachii	Angiosperm	MALVIDS	Temperate seasonal forest	0.672	16.1	1539	62	2.9546	145	40	6992
1027	-50.4335	-27.7478	Myrcia hatschbachii	Angiosperm	MALVIDS	Temperate seasonal forest	0.689	16.1	1539	62	2.9546	145	40	6992
1028	-50.4335	-27.7478	Myrcia hatschbachii	Angiosperm	MALVIDS	Temperate seasonal forest	0.729	16.1	1539	62	2.9546	145	40	6992
1029	-50.4335	-27.7478	Myrcia hatschbachii	Angiosperm	MALVIDS	Temperate seasonal forest	0.71	16.1	1539	62	2.9546	145	40	6992
1030	-50.4335	-27.7478	Myrcia hatschbachii	Angiosperm	MALVIDS	Temperate seasonal forest	0.709	16.1	1539	62	2.9546	145	40	6992
1031	-50.4335	-27.7478	Myrcia hatschbachii	Angiosperm	MALVIDS	Temperate seasonal forest	0.772	16.1	1539	62	2.9546	145	40	6992
1032	-50.4335	-27.7478	Myrcia hatschbachii	Angiosperm	MALVIDS	Temperate seasonal forest	0.723	16.1	1539	62	2.9546	145	40	6992
1033	-50.4335	-27.7478	Myrcia hatschbachii	Angiosperm	MALVIDS	Temperate seasonal forest	0.73	16.1	1539	62	2.9546	145	40	6992
1034	-50.4335	-27.7478	Myrcia oblongata	Angiosperm	MALVIDS	Temperate seasonal forest	0.768	16.1	1539	62	2.9546	145	40	6992
1035	-50.4335	-27.7478	Myrcia oblongata	Angiosperm	MALVIDS	Temperate seasonal forest	0.808	16.1	1539	62	2.9546	145	40	6992
1036	-50.4335	-27.7478	Myrcia oblongata	Angiosperm	MALVIDS	Temperate seasonal forest	0.757	16.1	1539	62	2.9546	145	40	6992
1037	-50.4335	-27.7478	Myrcia oblongata	Angiosperm	MALVIDS	Temperate seasonal forest	0.734	16.1	1539	62	2.9546	145	40	6992
1038	-50.4335	-27.7478	Myrcia oblongata	Angiosperm	MALVIDS	Temperate seasonal forest	0.732	16.1	1539	62	2.9546	145	40	6992
1039	-50.4335	-27.7478	Myrcia oblongata	Angiosperm	MALVIDS	Temperate seasonal forest	0.707	16.1	1539	62	2.9546	145	40	6992
1040	-50.4335	-27.7478	Myrcia oblongata	Angiosperm	MALVIDS	Temperate seasonal forest	0.781	16.1	1539	62	2.9546	145	40	6992
1041	-50.4335	-27.7478	Myrcia oblongata	Angiosperm	MALVIDS	Temperate seasonal forest	0.708	16.1	1539	62	2.9546	145	40	6992
1042	-50.4335	-27.7478	Myrcia oblongata	Angiosperm	MALVIDS	Temperate seasonal forest	0.753	16.1	1539	62	2.9546	145	40	6992
1043	-50.4335	-27.7478	Myrcia oblongata	Angiosperm	MALVIDS	Temperate seasonal forest	0.639	16.1	1539	62	2.9546	145	40	6992
1044	-50.4335	-27.7478	Myrcia splendens	Angiosperm	MALVIDS	Temperate seasonal forest	0.567	16.1	1539	62	2.9546	145	40	6992
1045	-50.4335	-27.7478	Myrcia splendens	Angiosperm	MALVIDS	Temperate seasonal forest	0.449	16.1	1539	62	2.9546	145	40	6992
1046	-50.4335	-27.7478	Myrcia splendens	Angiosperm	MALVIDS	Temperate seasonal forest	0.51	16.1	1539	62	2.9546	145	40	6992
1047	-50.4335	-27.7478	Myrcia splendens	Angiosperm	MALVIDS	Temperate seasonal forest	0.638	16.1	1539	62	2.9546	145	40	6992
1048	-50.4335	-27.7478	Myrcia splendens	Angiosperm	MALVIDS	Temperate seasonal forest	0.657	16.1	1539	62	2.9546	145	40	6992
1049	-50.4335	-27.7478	Myrcia splendens	Angiosperm	MALVIDS	Temperate seasonal forest	0.607	16.1	1539	62	2.9546	145	40	6992
1050	-50.4335	-27.7478	Myrcia splendens	Angiosperm	MALVIDS	Temperate seasonal forest	0.582	16.1	1539	62	2.9546	145	40	6992
1051	-50.4335	-27.7478	Myrcia splendens	Angiosperm	MALVIDS	Temperate seasonal forest	0.753	16.1	1539	62	2.9546	145	40	6992
1052	-50.4335	-27.7478	Myrcia splendens	Angiosperm	MALVIDS	Temperate seasonal forest	0.525	16.1	1539	62	2.9546	145	40	6992
1053	-50.4335	-27.7478	Myrcia splendens	Angiosperm	MALVIDS	Temperate seasonal forest	0.512	16.1	1539	62	2.9546	145	40	6992
1054	-50.4335	-27.7478	Nectandra lanceolata	Angiosperm	MAGNOLIIDS	Temperate seasonal forest	0.413	16.1	1539	62	2.9546	145	40	6992
1055	-50.4335	-27.7478	Nectandra lanceolata	Angiosperm	MAGNOLIIDS	Temperate seasonal forest	0.494	16.1	1539	62	2.9546	145	40	6992
1056	-50.4335	-27.7478	Nectandra lanceolata	Angiosperm	MAGNOLIIDS	Temperate seasonal forest	0.428	16.1	1539	62	2.9546	145	40	6992
1057	-50.4335	-27.7478	Nectandra lanceolata	Angiosperm	MAGNOLIIDS	Temperate seasonal forest	0.501	16.1	1539	62	2.9546	145	40	6992
1058	-50.4335	-27.7478	Nectandra lanceolata	Angiosperm	MAGNOLIIDS	Temperate seasonal forest	0.442	16.1	1539	62	2.9546	145	40	6992
1059	-50.4335	-27.7478	Nectandra lanceolata	Angiosperm	MAGNOLIIDS	Temperate seasonal forest	0.427	16.1	1539	62	2.9546	145	40	6992
1060	-50.4335	-27.7478	Nectandra lanceolata	Angiosperm	MAGNOLIIDS	Temperate seasonal forest	0.418	16.1	1539	62	2.9546	145	40	6992
1061	-50.4335	-27.7478	Nectandra lanceolata	Angiosperm	MAGNOLIIDS	Temperate seasonal forest	0.488	16.1	1539	62	2.9546	145	40	6992
1062	-50.4335	-27.7478	Nectandra lanceolata	Angiosperm	MAGNOLIIDS	Temperate seasonal forest	0.375	16.1	1539	62	2.9546	145	40	6992
1063	-50.4335	-27.7478	Nectandra lanceolata	Angiosperm	MAGNOLIIDS	Temperate seasonal forest	0.394	16.1	1539	62	2.9546	145	40	6992
1064	-50.4335	-27.7478	Nectandra megapotamica	Angiosperm	MAGNOLIIDS	Temperate seasonal forest	0.451	16.1	1539	62	2.9546	145	40	6992
1065	-50.4335	-27.7478	Nectandra megapotamica	Angiosperm	MAGNOLIIDS	Temperate seasonal forest	0.458	16.1	1539	62	2.9546	145	40	6992
1066	-50.4335	-27.7478	Nectandra megapotamica	Angiosperm	MAGNOLIIDS	Temperate seasonal forest	0.471	16.1	1539	62	2.9546	145	40	6992
1067	-50.4335	-27.7478	Nectandra megapotamica	Angiosperm	MAGNOLIIDS	Temperate seasonal forest	0.42	16.1	1539	62	2.9546	145	40	6992
1068	-50.4335	-27.7478	Nectandra megapotamica	Angiosperm	MAGNOLIIDS	Temperate seasonal forest	0.366	16.1	1539	62	2.9546	145	40	6992
1069	-50.4335	-27.7478	Nectandra megapotamica	Angiosperm	MAGNOLIIDS	Temperate seasonal forest	0.533	16.1	1539	62	2.9546	145	40	6992
1070	-50.4335	-27.7478	Nectandra megapotamica	Angiosperm	MAGNOLIIDS	Temperate seasonal forest	0.467	16.1	1539	62	2.9546	145	40	6992
1071	-50.4335	-27.7478	Nectandra megapotamica	Angiosperm	MAGNOLIIDS	Temperate seasonal forest	0.455	16.1	1539	62	2.9546	145	40	6992
1072	-50.4335	-27.7478	Nectandra megapotamica	Angiosperm	MAGNOLIIDS	Temperate seasonal forest	0.514	16.1	1539	62	2.9546	145	40	6992
1073	-50.4335	-27.7478	Nectandra megapotamica	Angiosperm	MAGNOLIIDS	Temperate seasonal forest	0.673	16.1	1539	62	2.9546	145	40	6992
1074	-50.4335	-27.7478	Ocotea puberula	Angiosperm	MAGNOLIIDS	Temperate seasonal forest	0.43	16.1	1539	62	2.9546	145	40	6992
1075	-50.4335	-27.7478	Ocotea puberula	Angiosperm	MAGNOLIIDS	Temperate seasonal forest	0.347	16.1	1539	62	2.9546	145	40	6992
1076	-50.4335	-27.7478	Ocotea puberula	Angiosperm	MAGNOLIIDS	Temperate seasonal forest	0.325	16.1	1539	62	2.9546	145	40	6992
1077	-50.4335	-27.7478	Ocotea puberula	Angiosperm	MAGNOLIIDS	Temperate seasonal forest	0.527	16.1	1539	62	2.9546	145	40	6992
1078	-50.4335	-27.7478	Ocotea puberula	Angiosperm	MAGNOLIIDS	Temperate seasonal forest	0.386	16.1	1539	62	2.9546	145	40	6992
1079	-50.4335	-27.7478	Ocotea puberula	Angiosperm	MAGNOLIIDS	Temperate seasonal forest	0.423	16.1	1539	62	2.9546	145	40	6992
1080	-50.4335	-27.7478	Ocotea puberula	Angiosperm	MAGNOLIIDS	Temperate seasonal forest	0.365	16.1	1539	62	2.9546	145	40	6992
1081	-50.4335	-27.7478	Ocotea puberula	Angiosperm	MAGNOLIIDS	Temperate seasonal forest	0.353	16.1	1539	62	2.9546	145	40	6992
1082	-50.4335	-27.7478	Ocotea puberula	Angiosperm	MAGNOLIIDS	Temperate seasonal forest	0.34	16.1	1539	62	2.9546	145	40	6992
1083	-50.4335	-27.7478	Ocotea puberula	Angiosperm	MAGNOLIIDS	Temperate seasonal forest	0.543	16.1	1539	62	2.9546	145	40	6992
1084	-50.4335	-27.7478	Ocotea pulchella	Angiosperm	MAGNOLIIDS	Temperate seasonal forest	0.536	16.1	1539	62	2.9546	145	40	6992
1085	-50.4335	-27.7478	Ocotea pulchella	Angiosperm	MAGNOLIIDS	Temperate seasonal forest	0.448	16.1	1539	62	2.9546	145	40	6992
1086	-50.4335	-27.7478	Ocotea pulchella	Angiosperm	MAGNOLIIDS	Temperate seasonal forest	0.43	16.1	1539	62	2.9546	145	40	6992
1087	-50.4335	-27.7478	Ocotea pulchella	Angiosperm	MAGNOLIIDS	Temperate seasonal forest	0.493	16.1	1539	62	2.9546	145	40	6992
1088	-50.4335	-27.7478	Ocotea pulchella	Angiosperm	MAGNOLIIDS	Temperate seasonal forest	0.412	16.1	1539	62	2.9546	145	40	6992
1089	-50.4335	-27.7478	Ocotea pulchella	Angiosperm	MAGNOLIIDS	Temperate seasonal forest	0.46	16.1	1539	62	2.9546	145	40	6992
1090	-50.4335	-27.7478	Ocotea pulchella	Angiosperm	MAGNOLIIDS	Temperate seasonal forest	0.429	16.1	1539	62	2.9546	145	40	6992
1091	-50.4335	-27.7478	Ocotea pulchella	Angiosperm	MAGNOLIIDS	Temperate seasonal forest	0.566	16.1	1539	62	2.9546	145	40	6992
1092	-50.4335	-27.7478	Ocotea pulchella	Angiosperm	MAGNOLIIDS	Temperate seasonal forest	0.585	16.1	1539	62	2.9546	145	40	6992
1093	-50.4335	-27.7478	Ocotea pulchella	Angiosperm	MAGNOLIIDS	Temperate seasonal forest	0.526	16.1	1539	62	2.9546	145	40	6992
1094	-50.4335	-27.7478	Styrax leprosus	Angiosperm		Temperate seasonal forest	0.47	16.1	1539	62	2.9546	145	40	6992
1095	-50.4335	-27.7478	Styrax leprosus	Angiosperm		Temperate seasonal forest	0.404	16.1	1539	62	2.9546	145	40	6992
1096	-50.4335	-27.7478	Styrax leprosus	Angiosperm		Temperate seasonal forest	0.417	16.1	1539	62	2.9546	145	40	6992
1097	-50.4335	-27.7478	Styrax leprosus	Angiosperm		Temperate seasonal forest	0.47	16.1	1539	62	2.9546	145	40	6992
1098	-50.4335	-27.7478	Styrax leprosus	Angiosperm		Temperate seasonal forest	0.537	16.1	1539	62	2.9546	145	40	6992
1099	-50.4335	-27.7478	Styrax leprosus	Angiosperm		Temperate seasonal forest	0.456	16.1	1539	62	2.9546	145	40	6992
1100	-50.4335	-27.7478	Styrax leprosus	Angiosperm		Temperate seasonal forest	0.448	16.1	1539	62	2.9546	145	40	6992
1101	-50.4335	-27.7478	Styrax leprosus	Angiosperm		Temperate seasonal forest	0.447	16.1	1539	62	2.9546	145	40	6992
1102	-50.4335	-27.7478	Styrax leprosus	Angiosperm		Temperate seasonal forest	0.481	16.1	1539	62	2.9546	145	40	6992
1103	-50.4335	-27.7478	Styrax leprosus	Angiosperm		Temperate seasonal forest	0.401	16.1	1539	62	2.9546	145	40	6992
1104	-50.4335	-27.7478	Zanthoxylum kleinii	Angiosperm	MALVIDS	Temperate seasonal forest	0.669	16.1	1539	62	2.9546	145	40	6992
1105	-50.4335	-27.7478	Zanthoxylum kleinii	Angiosperm	MALVIDS	Temperate seasonal forest	0.652	16.1	1539	62	2.9546	145	40	6992
1106	-50.4335	-27.7478	Zanthoxylum kleinii	Angiosperm	MALVIDS	Temperate seasonal forest	0.704	16.1	1539	62	2.9546	145	40	6992
1107	-50.4335	-27.7478	Zanthoxylum kleinii	Angiosperm	MALVIDS	Temperate seasonal forest	0.657	16.1	1539	62	2.9546	145	40	6992
1108	-50.4335	-27.7478	Zanthoxylum kleinii	Angiosperm	MALVIDS	Temperate seasonal forest	0.582	16.1	1539	62	2.9546	145	40	6992
1109	-50.4335	-27.7478	Zanthoxylum kleinii	Angiosperm	MALVIDS	Temperate seasonal forest	0.329	16.1	1539	62	2.9546	145	40	6992
1110	-50.4335	-27.7478	Zanthoxylum kleinii	Angiosperm	MALVIDS	Temperate seasonal forest	0.682	16.1	1539	62	2.9546	145	40	6992
1111	-50.4335	-27.7478	Zanthoxylum kleinii	Angiosperm	MALVIDS	Temperate seasonal forest	0.62	16.1	1539	62	2.9546	145	40	6992
1112	-50.4335	-27.7478	Zanthoxylum kleinii	Angiosperm	MALVIDS	Temperate seasonal forest	0.59	16.1	1539	62	2.9546	145	40	6992
1113	-50.4335	-27.7478	Zanthoxylum kleinii	Angiosperm	MALVIDS	Temperate seasonal forest	0.663	16.1	1539	62	2.9546	145	40	6992
1114	-50.0833	-27.35	Pinus taeda	Gymnosperm		Temperate seasonal forest	0.47	16.8	1830	62	0.695837	255	40	7492
1115	151.85	-26.8683	Araucaria cunninghamii	Gymnosperm		Woodland/shrubland	0.451	17.6	864	11	1.50521	255	4.5	4763
1116	151.85	-26.8683	Araucaria cunninghamii	Gymnosperm		Woodland/shrubland	0.451	17.6	864	11	1.50521	255	4.5	4763
1117	151.85	-26.8683	Araucaria cunninghamii	Gymnosperm		Woodland/shrubland	0.451	17.6	864	11	1.50521	255	4.5	4763
1118	151.85	-26.8683	Araucaria cunninghamii	Gymnosperm		Woodland/shrubland	0.451	17.6	864	11	1.50521	255	4.5	4763
1119	-51.4097	-26.7167	Pinus taeda	Gymnosperm		Temperate seasonal forest	0.47	15.2	2112	62	0.824872	105	40	8304
1120	-51.4097	-26.7167	Pinus taeda	Gymnosperm		Temperate seasonal forest	0.47	15.2	2112	62	0.824872	105	40	8304
1121	-51.4097	-26.7167	Pinus taeda	Gymnosperm		Temperate seasonal forest	0.47	15.2	2112	62	0.824872	105	40	8304
1122	-51.4097	-26.7167	Pinus taeda	Gymnosperm		Temperate seasonal forest	0.47	15.2	2112	62	0.824872	105	40	8304
1123	-51.4097	-26.7167	Pinus taeda	Gymnosperm		Temperate seasonal forest	0.47	15.2	2112	62	0.824872	105	40	8304
1124	-51.4097	-26.7167	Pinus taeda	Gymnosperm		Temperate seasonal forest	0.47	15.2	2112	62	0.824872	105	40	8304
1125	-51.4097	-26.7167	Pinus taeda	Gymnosperm		Temperate seasonal forest	0.47	15.2	2112	62	0.824872	105	40	8304
1126	-44.85	-23.35	Abarema brachystachya	Angiosperm	FABIDS	Tropical seasonal forest/savanna	0.538	24.1	1689	42	5.16136	167	7.3	8443
1127	-44.85	-23.35	Alchornea triplinervia	Angiosperm	FABIDS	Tropical seasonal forest/savanna	0.439	24.1	1689	42	5.16136	167	7.3	8443
1128	-44.85	-23.35	Amaioua intermedia	Angiosperm	LAMIIDS	Tropical seasonal forest/savanna	0.64	24.1	1689	42	5.16136	167	7.3	8443
1129	-44.85	-23.35	Byrsonima ligustrifolia	Angiosperm	FABIDS	Tropical seasonal forest/savanna	0.467	24.1	1689	42	5.16136	167	7.3	8443
1130	-44.85	-23.35	Calophyllum brasiliense	Angiosperm	FABIDS	Tropical seasonal forest/savanna	0.617	24.1	1689	42	5.16136	167	7.3	8443
1131	-44.85	-23.35	Clusia criuva	Angiosperm	FABIDS	Tropical seasonal forest/savanna	0.613	24.1	1689	42	5.16136	167	7.3	8443
1132	-44.85	-23.35	Couepia venosa	Angiosperm	FABIDS	Tropical seasonal forest/savanna	0.727	24.1	1689	42	5.16136	167	7.3	8443
1133	-44.85	-23.35	Coussapoa microcarpa	Angiosperm	FABIDS	Tropical seasonal forest/savanna	0.556	24.1	1689	42	5.16136	167	7.3	8443
1134	-44.85	-23.35	Endlicheria paniculata	Angiosperm	MAGNOLIIDS	Tropical seasonal forest/savanna	0.374	24.1	1689	42	5.16136	167	7.3	8443
1135	-44.85	-23.35	Euplassa cantareirae	Angiosperm		Tropical seasonal forest/savanna	0.467	24.1	1689	42	5.16136	167	7.3	8443
1136	-44.85	-23.35	Faramea pachyantha	Angiosperm	LAMIIDS	Tropical seasonal forest/savanna	0.528	24.1	1689	42	5.16136	167	7.3	8443
1137	-44.85	-23.35	Garcinia brasiliensis	Angiosperm	FABIDS	Tropical seasonal forest/savanna	0.678	24.1	1689	42	5.16136	167	7.3	8443
1138	-44.85	-23.35	Guapira opposita	Angiosperm		Tropical seasonal forest/savanna	0.412	24.1	1689	42	5.16136	167	7.3	8443
1139	-44.85	-23.35	Guarea macrophylla	Angiosperm	MALVIDS	Tropical seasonal forest/savanna	0.53	24.1	1689	42	5.16136	167	7.3	8443
1140	-44.85	-23.35	Guatteria australis	Angiosperm	MAGNOLIIDS	Tropical seasonal forest/savanna	0.384	24.1	1689	42	5.16136	167	7.3	8443
1141	-44.85	-23.35	Inga subnuda	Angiosperm	FABIDS	Tropical seasonal forest/savanna	0.63	24.1	1689	42	5.16136	167	7.3	8443
1142	-44.85	-23.35	Jacaranda puberula	Angiosperm	LAMIIDS	Tropical seasonal forest/savanna	0.403	24.1	1689	42	5.16136	167	7.3	8443
1143	-44.85	-23.35	Lacistema pubescens	Angiosperm	FABIDS	Tropical seasonal forest/savanna	0.477	24.1	1689	42	5.16136	167	7.3	8443
1144	-44.85	-23.35	Miconia prasina	Angiosperm	MALVIDS	Tropical seasonal forest/savanna	0.628	24.1	1689	42	5.16136	167	7.3	8443
1145	-44.85	-23.35	Miconia pusilliflora	Angiosperm	MALVIDS	Tropical seasonal forest/savanna	0.643	24.1	1689	42	5.16136	167	7.3	8443
1146	-44.85	-23.35	Myrcia brasiliensis	Angiosperm	MALVIDS	Tropical seasonal forest/savanna	0.565	24.1	1689	42	5.16136	167	7.3	8443
1147	-44.85	-23.35	Myrcia racemosa	Angiosperm	MALVIDS	Tropical seasonal forest/savanna	0.711	24.1	1689	42	5.16136	167	7.3	8443
1148	-44.85	-23.35	Myrsine umbellata	Angiosperm		Tropical seasonal forest/savanna	0.564	24.1	1689	42	5.16136	167	7.3	8443
1149	-44.85	-23.35	Nectandra oppositifolia	Angiosperm	MAGNOLIIDS	Tropical seasonal forest/savanna	0.508	24.1	1689	42	5.16136	167	7.3	8443
1150	-44.85	-23.35	Pera glabrata	Angiosperm	FABIDS	Tropical seasonal forest/savanna	0.552	24.1	1689	42	5.16136	167	7.3	8443
1151	-44.85	-23.35	Roupala montana	Angiosperm		Tropical seasonal forest/savanna	0.661	24.1	1689	42	5.16136	167	7.3	8443
1152	-44.85	-23.35	Schefflera angustissima	Angiosperm	CAMPANULIDS	Tropical seasonal forest/savanna	0.367	24.1	1689	42	5.16136	167	7.3	8443
1153	-44.85	-23.35	Sloanea guianensis	Angiosperm	FABIDS	Tropical seasonal forest/savanna	0.637	24.1	1689	42	5.16136	167	7.3	8443
1154	-44.85	-23.35	Swartzia simplex	Angiosperm	FABIDS	Tropical seasonal forest/savanna	0.68	24.1	1689	42	5.16136	167	7.3	8443
1155	-44.85	-23.35	Tapirira guianensis	Angiosperm	MALVIDS	Tropical seasonal forest/savanna	0.434	24.1	1689	42	5.16136	167	7.3	8443
1156	-44.85	-23.35	Virola bicuhyba	Angiosperm	MAGNOLIIDS	Tropical seasonal forest/savanna	0.337	24.1	1689	42	5.16136	167	7.3	8443
1157	-44.8167	-23.3333	Alchornea triplinervia	Angiosperm	FABIDS	Tropical seasonal forest/savanna	0.364	21.6	1787	42	5.68523	233	7.3	8443
1158	-44.8167	-23.3333	Bathysa mendoncae	Angiosperm	LAMIIDS	Tropical seasonal forest/savanna	0.424	21.6	1787	42	5.68523	233	7.3	8443
1159	-44.8167	-23.3333	Cabralea canjerana	Angiosperm	MALVIDS	Tropical seasonal forest/savanna	0.532	21.6	1787	42	5.68523	233	7.3	8443
1160	-44.8167	-23.3333	Chrysophyllum flexuosum	Angiosperm		Tropical seasonal forest/savanna	0.577	21.6	1787	42	5.68523	233	7.3	8443
1161	-44.8167	-23.3333	Citronella paniculata	Angiosperm	CAMPANULIDS	Tropical seasonal forest/savanna	0.483	21.6	1787	42	5.68523	233	7.3	8443
1162	-44.8167	-23.3333	Couepia venosa	Angiosperm	FABIDS	Tropical seasonal forest/savanna	0.665	21.6	1787	42	5.68523	233	7.3	8443
1163	-44.8167	-23.3333	Coussarea accedens	Angiosperm	LAMIIDS	Tropical seasonal forest/savanna	0.473	21.6	1787	42	5.68523	233	7.3	8443
1164	-44.8167	-23.3333	Dahlstedtia pinnata	Angiosperm	FABIDS	Tropical seasonal forest/savanna	0.419	21.6	1787	42	5.68523	233	7.3	8443
1165	-44.8167	-23.3333	Ecclinusa ramiflora	Angiosperm		Tropical seasonal forest/savanna	0.511	21.6	1787	42	5.68523	233	7.3	8443
1166	-44.8167	-23.3333	Eugenia brevistyla	Angiosperm	MALVIDS	Tropical seasonal forest/savanna	0.605	21.6	1787	42	5.68523	233	7.3	8443
1167	-44.8167	-23.3333	Garcinia brasiliensis	Angiosperm	FABIDS	Tropical seasonal forest/savanna	0.719	21.6	1787	42	5.68523	233	7.3	8443
1168	-44.8167	-23.3333	Guapira opposita	Angiosperm		Tropical seasonal forest/savanna	0.388	21.6	1787	42	5.68523	233	7.3	8443
1169	-44.8167	-23.3333	Guatteria australis	Angiosperm	MAGNOLIIDS	Tropical seasonal forest/savanna	0.381	21.6	1787	42	5.68523	233	7.3	8443
1170	-44.8167	-23.3333	Hirtella hebeclada	Angiosperm	FABIDS	Tropical seasonal forest/savanna	0.622	21.6	1787	42	5.68523	233	7.3	8443
1171	-44.8167	-23.3333	Inga edulis	Angiosperm	FABIDS	Tropical seasonal forest/savanna	0.315	21.6	1787	42	5.68523	233	7.3	8443
1172	-44.8167	-23.3333	Licania hoehnei	Angiosperm	FABIDS	Tropical seasonal forest/savanna	0.493	21.6	1787	42	5.68523	233	7.3	8443
1173	-44.8167	-23.3333	Licaria armeniaca	Angiosperm	MAGNOLIIDS	Tropical seasonal forest/savanna	0.493	21.6	1787	42	5.68523	233	7.3	8443
1174	-44.8167	-23.3333	Marlierea obscura	Angiosperm	MALVIDS	Tropical seasonal forest/savanna	0.578	21.6	1787	42	5.68523	233	7.3	8443
1175	-44.8167	-23.3333	Mollinedia schottiana	Angiosperm	MAGNOLIIDS	Tropical seasonal forest/savanna	0.475	21.6	1787	42	5.68523	233	7.3	8443
1176	-44.8167	-23.3333	Ocotea dispersa	Angiosperm	MAGNOLIIDS	Tropical seasonal forest/savanna	0.429	21.6	1787	42	5.68523	233	7.3	8443
1177	-44.8167	-23.3333	Pausandra morisiana	Angiosperm	FABIDS	Tropical seasonal forest/savanna	0.502	21.6	1787	42	5.68523	233	7.3	8443
1178	-44.8167	-23.3333	Pourouma guianensis	Angiosperm	FABIDS	Tropical seasonal forest/savanna	0.437	21.6	1787	42	5.68523	233	7.3	8443
1179	-44.8167	-23.3333	Quararibea turbinata	Angiosperm	MALVIDS	Tropical seasonal forest/savanna	0.61	21.6	1787	42	5.68523	233	7.3	8443
1180	-44.8167	-23.3333	Rustia formosa	Angiosperm	LAMIIDS	Tropical seasonal forest/savanna	0.406	21.6	1787	42	5.68523	233	7.3	8443
1181	-44.8167	-23.3333	Salacia grandifolia	Angiosperm	FABIDS	Tropical seasonal forest/savanna	0.534	21.6	1787	42	5.68523	233	7.3	8443
1182	-44.8167	-23.3333	Schefflera angustissima	Angiosperm	CAMPANULIDS	Tropical seasonal forest/savanna	0.346	21.6	1787	42	5.68523	233	7.3	8443
1183	-44.8167	-23.3333	Schefflera calva	Angiosperm	CAMPANULIDS	Tropical seasonal forest/savanna	0.307	21.6	1787	42	5.68523	233	7.3	8443
1184	-44.8167	-23.3333	Sloanea guianensis	Angiosperm	FABIDS	Tropical seasonal forest/savanna	0.589	21.6	1787	42	5.68523	233	7.3	8443
1185	-44.8167	-23.3333	Sorocea bonplandii	Angiosperm	FABIDS	Tropical seasonal forest/savanna	0.633	21.6	1787	42	5.68523	233	7.3	8443
1186	-44.8167	-23.3333	Swartzia simplex	Angiosperm	FABIDS	Tropical seasonal forest/savanna	0.774	21.6	1787	42	5.68523	233	7.3	8443
1187	-44.8167	-23.3333	Tabernaemontana laeta	Angiosperm	LAMIIDS	Tropical seasonal forest/savanna	0.518	21.6	1787	42	5.68523	233	7.3	8443
1188	-44.8167	-23.3333	Tachigali denudata	Angiosperm	FABIDS	Tropical seasonal forest/savanna	0.584	21.6	1787	42	5.68523	233	7.3	8443
1189	-44.8167	-23.3333	Terminalia januarensis	Angiosperm	MALVIDS	Tropical seasonal forest/savanna	0.609	21.6	1787	42	5.68523	233	7.3	8443
1190	-44.8167	-23.3333	Virola bicuhyba	Angiosperm	MAGNOLIIDS	Tropical seasonal forest/savanna	0.349	21.6	1787	42	5.68523	233	7.3	8443
1191	-44.8167	-23.3333	Zollernia ilicifolia	Angiosperm	FABIDS	Tropical seasonal forest/savanna	0.731	21.6	1787	42	5.68523	233	7.3	8443
1192	-48.6333	-23.0333	Acacia mangium	Angiosperm	FABIDS	Tropical seasonal forest/savanna	0.507	20.1	1243	5	1.68293	43	8.4	8850
1193	-48.6333	-23.0333	Acacia mangium	Angiosperm	FABIDS	Tropical seasonal forest/savanna	0.507	20.1	1243	5	1.68293	43	8.4	8850
1194	-48.6333	-23.0333	Acacia mangium	Angiosperm	FABIDS	Tropical seasonal forest/savanna	0.507	20.1	1243	5	1.68293	43	8.4	8850
1195	-48.6333	-23.0333	Eucalyptus grandis	Angiosperm	MALVIDS	Tropical seasonal forest/savanna	0.662	20.1	1243	5	1.68293	43	8.4	8850
1196	-48.6333	-23.0333	Eucalyptus grandis	Angiosperm	MALVIDS	Tropical seasonal forest/savanna	0.662	20.1	1243	5	1.68293	43	8.4	8850
1197	-48.6333	-23.0333	Eucalyptus grandis	Angiosperm	MALVIDS	Tropical seasonal forest/savanna	0.662	20.1	1243	5	1.68293	43	8.4	8850
1198	-48.6333	-23.0333	Eucalyptus grandis	Angiosperm	MALVIDS	Tropical seasonal forest/savanna	0.662	20.1	1243	5	1.68293	43	8.4	8850
1199	-48.6333	-23.0333	Eucalyptus grandis	Angiosperm	MALVIDS	Tropical seasonal forest/savanna	0.662	20.1	1243	5	1.68293	43	8.4	8850
1200	-48.6333	-23.0333	Eucalyptus grandis	Angiosperm	MALVIDS	Tropical seasonal forest/savanna	0.662	20.1	1243	5	1.68293	43	8.4	8850
1201	-48.6333	-23.0333	Eucalyptus grandis	Angiosperm	MALVIDS	Tropical seasonal forest/savanna	0.662	20.1	1243	5	1.68293	43	8.4	8850
1202	-48.6333	-23.0333	Eucalyptus grandis	Angiosperm	MALVIDS	Tropical seasonal forest/savanna	0.662	20.1	1243	5	1.68293	43	8.4	8850
1203	-48.6333	-23.0333	Eucalyptus grandis	Angiosperm	MALVIDS	Tropical seasonal forest/savanna	0.662	20.1	1243	5	1.68293	43	8.4	8850
1204	-48.6333	-23.0333	Eucalyptus grandis	Angiosperm	MALVIDS	Tropical seasonal forest/savanna	0.662	20.1	1243	5	1.68293	43	8.4	8850
1205	-48.6333	-23.0333	Eucalyptus grandis	Angiosperm	MALVIDS	Tropical seasonal forest/savanna	0.662	20.1	1243	5	1.68293	43	8.4	8850
1206	-48.6333	-23.0333	Eucalyptus grandis	Angiosperm	MALVIDS	Tropical seasonal forest/savanna	0.662	20.1	1243	5	1.68293	43	8.4	8850
1207	-48.6333	-23.0333	Eucalyptus grandis	Angiosperm	MALVIDS	Tropical seasonal forest/savanna	0.662	20.1	1243	5	1.68293	43	8.4	8850
1208	-48.6333	-23.0333	Eucalyptus grandis	Angiosperm	MALVIDS	Tropical seasonal forest/savanna	0.662	20.1	1243	5	1.68293	43	8.4	8850
1209	-48.6333	-23.0333	Eucalyptus grandis	Angiosperm	MALVIDS	Tropical seasonal forest/savanna	0.662	20.1	1243	5	1.68293	43	8.4	8850
1210	-48.6333	-23.0333	Eucalyptus grandis	Angiosperm	MALVIDS	Tropical seasonal forest/savanna	0.662	20.1	1243	5	1.68293	43	8.4	8850
1211	-48.6333	-23.0333	Eucalyptus grandis	Angiosperm	MALVIDS	Tropical seasonal forest/savanna	0.662	20.1	1243	5	1.68293	43	8.4	8850
1212	-48.6333	-23.0333	Eucalyptus grandis	Angiosperm	MALVIDS	Tropical seasonal forest/savanna	0.662	20.1	1243	5	1.68293	43	8.4	8850
1213	-48.6333	-23.0333	Eucalyptus grandis	Angiosperm	MALVIDS	Tropical seasonal forest/savanna	0.662	20.1	1243	5	1.68293	43	8.4	8850
1214	-48.6333	-23.0333	Eucalyptus grandis	Angiosperm	MALVIDS	Tropical seasonal forest/savanna	0.662	20.1	1243	5	1.68293	43	8.4	8850
1215	-48.6333	-23.0333	Eucalyptus grandis	Angiosperm	MALVIDS	Tropical seasonal forest/savanna	0.662	20.1	1243	5	1.68293	43	8.4	8850
1216	-48.6333	-23.0333	Eucalyptus grandis	Angiosperm	MALVIDS	Tropical seasonal forest/savanna	0.662	20.1	1243	5	1.68293	43	8.4	8850
1217	-48.6333	-23.0333	Eucalyptus grandis	Angiosperm	MALVIDS	Tropical seasonal forest/savanna	0.662	20.1	1243	5	1.68293	43	8.4	8850
1218	-48.6333	-23.0333	Eucalyptus grandis	Angiosperm	MALVIDS	Tropical seasonal forest/savanna	0.662	20.1	1243	5	1.68293	43	8.4	8850
1219	-48.6333	-23.0333	Eucalyptus grandis	Angiosperm	MALVIDS	Tropical seasonal forest/savanna	0.662	20.1	1243	5	1.68293	43	8.4	8850
1220	-48.7278	-22.9678	Eucalyptus grandis	Angiosperm	MALVIDS	Tropical seasonal forest/savanna	0.662	20.3	1392	12	0.997097	26	6.7	7128
1221	-48.7278	-22.9678	Eucalyptus grandis	Angiosperm	MALVIDS	Tropical seasonal forest/savanna	0.662	20.3	1392	12	0.997097	26	6.7	7128
1222	-48.7278	-22.9678	Eucalyptus grandis	Angiosperm	MALVIDS	Tropical seasonal forest/savanna	0.662	20.3	1392	12	0.997097	26	6.7	7128
1223	-48.7278	-22.9678	Eucalyptus grandis	Angiosperm	MALVIDS	Tropical seasonal forest/savanna	0.662	20.3	1392	12	0.997097	26	6.7	7128
1224	-48.7278	-22.9678	Eucalyptus grandis	Angiosperm	MALVIDS	Tropical seasonal forest/savanna	0.662	20.3	1392	12	0.997097	26	6.7	7128
1225	-48.7278	-22.9678	Eucalyptus grandis	Angiosperm	MALVIDS	Tropical seasonal forest/savanna	0.662	20.3	1392	12	0.997097	26	6.7	7128
1226	-48.7278	-22.9678	Eucalyptus grandis	Angiosperm	MALVIDS	Tropical seasonal forest/savanna	0.662	20.3	1392	12	0.997097	26	6.7	7128
1227	-48.7278	-22.9678	Eucalyptus grandis	Angiosperm	MALVIDS	Tropical seasonal forest/savanna	0.662	20.3	1392	12	0.997097	26	6.7	7128
1228	-48.7278	-22.9678	Eucalyptus grandis	Angiosperm	MALVIDS	Tropical seasonal forest/savanna	0.662	20.3	1392	12	0.997097	26	6.7	7128
1229	-48.7278	-22.9678	Eucalyptus grandis	Angiosperm	MALVIDS	Tropical seasonal forest/savanna	0.662	20.3	1392	12	0.997097	26	6.7	7128
1230	-48.7278	-22.9678	Eucalyptus grandis	Angiosperm	MALVIDS	Tropical seasonal forest/savanna	0.662	20.3	1392	12	0.997097	26	6.7	7128
1231	-48.7278	-22.9678	Eucalyptus grandis	Angiosperm	MALVIDS	Tropical seasonal forest/savanna	0.662	20.3	1392	12	0.997097	26	6.7	7128
1232	-48.5032	-22.9145	Annona coriacea	Angiosperm	MAGNOLIIDS	Tropical seasonal forest/savanna	0.42	19.8	1375	12	1.30583	154	6.7	5235
1233	-48.5032	-22.9145	Annona crassiflora	Angiosperm	MAGNOLIIDS	Tropical seasonal forest/savanna	0.32	19.8	1375	12	1.30583	154	6.7	5235
1234	-48.5032	-22.9145	Athenaea pogogena	Angiosperm	LAMIIDS	Tropical seasonal forest/savanna	0.59	19.8	1375	12	1.30583	154	6.7	5235
1235	-48.5032	-22.9145	Bauhinia rufa	Angiosperm	FABIDS	Tropical seasonal forest/savanna	0.64	19.8	1375	12	1.30583	154	6.7	5235
1236	-48.5032	-22.9145	Byrsonima coccolobifolia	Angiosperm	FABIDS	Tropical seasonal forest/savanna	0.46	19.8	1375	12	1.30583	154	6.7	5235
1237	-48.5032	-22.9145	Byrsonima intermedia	Angiosperm	FABIDS	Tropical seasonal forest/savanna	0.57	19.8	1375	12	1.30583	154	6.7	5235
1238	-48.5032	-22.9145	Caryocar brasiliense	Angiosperm	FABIDS	Tropical seasonal forest/savanna	0.46	19.8	1375	12	1.30583	154	6.7	5235
1239	-48.5032	-22.9145	Couepia grandiflora	Angiosperm	FABIDS	Tropical seasonal forest/savanna	0.51	19.8	1375	12	1.30583	154	6.7	5235
1240	-48.5032	-22.9145	Guapira noxia	Angiosperm		Tropical seasonal forest/savanna	0.39	19.8	1375	12	1.30583	154	6.7	5235
1241	-48.5032	-22.9145	Kielmeyera grandiflora	Angiosperm	FABIDS	Tropical seasonal forest/savanna	0.47	19.8	1375	12	1.30583	154	6.7	5235
1242	-48.5032	-22.9145	Lithraea molleoides	Angiosperm	MALVIDS	Tropical seasonal forest/savanna	0.67	19.8	1375	12	1.30583	154	6.7	5235
1243	-48.5032	-22.9145	Miconia albicans	Angiosperm	MALVIDS	Tropical seasonal forest/savanna	0.63	19.8	1375	12	1.30583	154	6.7	5235
1244	-48.5032	-22.9145	Myrsine guianensis	Angiosperm		Tropical seasonal forest/savanna	0.48	19.8	1375	12	1.30583	154	6.7	5235
1245	-48.5032	-22.9145	Ocotea corymbosa	Angiosperm	MAGNOLIIDS	Tropical seasonal forest/savanna	0.5	19.8	1375	12	1.30583	154	6.7	5235
1246	-48.5032	-22.9145	Ouratea spectabilis	Angiosperm	FABIDS	Tropical seasonal forest/savanna	0.47	19.8	1375	12	1.30583	154	6.7	5235
1247	-48.5032	-22.9145	Piptocarpha rotundifolia	Angiosperm	CAMPANULIDS	Tropical seasonal forest/savanna	0.45	19.8	1375	12	1.30583	154	6.7	5235
1248	-48.5032	-22.9145	Plenckia populnea	Angiosperm	FABIDS	Tropical seasonal forest/savanna	0.65	19.8	1375	12	1.30583	154	6.7	5235
1249	-48.5032	-22.9145	Roupala montana	Angiosperm		Tropical seasonal forest/savanna	0.59	19.8	1375	12	1.30583	154	6.7	5235
1250	-48.5032	-22.9145	Stryphnodendron adstringens	Angiosperm	FABIDS	Tropical seasonal forest/savanna	0.35	19.8	1375	12	1.30583	154	6.7	5235
1251	-48.5032	-22.9145	Symplocos celastrifolia	Angiosperm		Tropical seasonal forest/savanna	0.5	19.8	1375	12	1.30583	154	6.7	5235
1252	-48.5032	-22.9145	Tabebuia ochracea	Angiosperm	LAMIIDS	Tropical seasonal forest/savanna	0.66	19.8	1375	12	1.30583	154	6.7	5235
1253	-48.5032	-22.9145	Vernonanthura phosphorica	Angiosperm	CAMPANULIDS	Tropical seasonal forest/savanna	0.54	19.8	1375	12	1.30583	154	6.7	5235
1254	-48.5032	-22.9145	Zanthoxylum rhoifolium	Angiosperm	MALVIDS	Tropical seasonal forest/savanna	0.49	19.8	1375	12	1.30583	154	6.7	5235
1255	-48.5032	-22.9145	Zeyheria montana	Angiosperm	LAMIIDS	Tropical seasonal forest/savanna	0.58	19.8	1375	12	1.30583	154	6.7	5235
1256	-48.1419	-22.7981	Corymbia citriodora	Angiosperm	MALVIDS	Tropical seasonal forest/savanna	0.825	21.9	1393	5	1.31826	43	8.4	6409
1257	-48.1419	-22.7981	Corymbia maculata	Angiosperm	MALVIDS	Tropical seasonal forest/savanna	0.844	21.9	1393	5	1.31826	43	8.4	6409
1258	-48.1419	-22.7981	Corymbia maculata	Angiosperm	MALVIDS	Tropical seasonal forest/savanna	0.844	21.9	1393	5	1.31826	43	8.4	6409
1259	-48.1419	-22.7981	Corymbia torelliana	Angiosperm	MALVIDS	Tropical seasonal forest/savanna	0.761	21.9	1393	5	1.31826	43	8.4	6409
1260	-48.1419	-22.7981	Dalbergia nigra	Angiosperm	FABIDS	Tropical seasonal forest/savanna	0.812	21.9	1393	5	1.31826	43	8.4	6409
1261	-48.1419	-22.7981	Eucalyptus camaldulensis	Angiosperm	MALVIDS	Tropical seasonal forest/savanna	0.721	21.9	1393	5	1.31826	43	8.4	6409
1262	-48.1419	-22.7981	Eucalyptus camaldulensis	Angiosperm	MALVIDS	Tropical seasonal forest/savanna	0.721	21.9	1393	5	1.31826	43	8.4	6409
1263	-48.1419	-22.7981	Eucalyptus cloeziana	Angiosperm	MALVIDS	Tropical seasonal forest/savanna	0.845	21.9	1393	5	1.31826	43	8.4	6409
1264	-48.1419	-22.7981	Eucalyptus grandis	Angiosperm	MALVIDS	Tropical seasonal forest/savanna	0.662	21.9	1393	5	1.31826	43	8.4	6409
1265	-48.1419	-22.7981	Eucalyptus grandis	Angiosperm	MALVIDS	Tropical seasonal forest/savanna	0.662	21.9	1393	5	1.31826	43	8.4	6409
1266	-48.1419	-22.7981	Eucalyptus pellita	Angiosperm	MALVIDS	Tropical seasonal forest/savanna	0.734	21.9	1393	5	1.31826	43	8.4	6409
1267	-48.1419	-22.7981	Eucalyptus saligna	Angiosperm	MALVIDS	Tropical seasonal forest/savanna	0.736	21.9	1393	5	1.31826	43	8.4	6409
1268	-48.1419	-22.7981	Eucalyptus tereticornis	Angiosperm	MALVIDS	Tropical seasonal forest/savanna	0.827	21.9	1393	5	1.31826	43	8.4	6409
1269	-48.1419	-22.7981	Eucalyptus urophylla	Angiosperm	MALVIDS	Tropical seasonal forest/savanna	0.48	21.9	1393	5	1.31826	43	8.4	6409
1270	-48.1419	-22.7981	Eucalyptus urophylla	Angiosperm	MALVIDS	Tropical seasonal forest/savanna	0.48	21.9	1393	5	1.31826	43	8.4	6409
1271	-48.1419	-22.7981	Eucalyptus urophylla	Angiosperm	MALVIDS	Tropical seasonal forest/savanna	0.48	21.9	1393	5	1.31826	43	8.4	6409
1272	-48.1419	-22.7981	Gmelina arborea	Angiosperm	LAMIIDS	Tropical seasonal forest/savanna	0.43	21.9	1393	5	1.31826	43	8.4	6409
1273	-48.1419	-22.7981	Gmelina arborea	Angiosperm	LAMIIDS	Tropical seasonal forest/savanna	0.43	21.9	1393	5	1.31826	43	8.4	6409
1274	-48.1419	-22.7981	Liquidambar styraciflua	Angiosperm		Tropical seasonal forest/savanna	0.46	21.9	1393	5	1.31826	43	8.4	6409
1275	-48.1419	-22.7981	Pinus caribaea	Gymnosperm		Tropical seasonal forest/savanna	0.571	21.9	1393	5	1.31826	43	8.4	6409
1276	-48.1419	-22.7981	Pinus caribaea	Gymnosperm		Tropical seasonal forest/savanna	0.571	21.9	1393	5	1.31826	43	8.4	6409
1277	-48.1419	-22.7981	Pinus caribaea	Gymnosperm		Tropical seasonal forest/savanna	0.571	21.9	1393	5	1.31826	43	8.4	6409
1278	-48.1419	-22.7981	Pinus kesiya	Gymnosperm		Tropical seasonal forest/savanna	0.466	21.9	1393	5	1.31826	43	8.4	6409
1279	-48.1419	-22.7981	Pinus kesiya	Gymnosperm		Tropical seasonal forest/savanna	0.466	21.9	1393	5	1.31826	43	8.4	6409
1280	-48.1419	-22.7981	Pinus oocarpa	Gymnosperm		Tropical seasonal forest/savanna	0.58	21.9	1393	5	1.31826	43	8.4	6409
1281	-48.1419	-22.7981	Pinus oocarpa	Gymnosperm		Tropical seasonal forest/savanna	0.58	21.9	1393	5	1.31826	43	8.4	6409
1282	-48.1419	-22.7981	Pinus pseudostrobus	Gymnosperm		Tropical seasonal forest/savanna	0.421	21.9	1393	5	1.31826	43	8.4	6409
1283	-48.1419	-22.7981	Pinus tecunumanii	Gymnosperm		Tropical seasonal forest/savanna	0.421	21.9	1393	5	1.31826	43	8.4	6409
1284	-46.9655	-22.353	Eucalyptus urophylla	Angiosperm	MALVIDS	Tropical seasonal forest/savanna	0.523	21.8	1387	10	1.61035	176	6	5139
1285	-46.9655	-22.353	Eucalyptus urophylla	Angiosperm	MALVIDS	Tropical seasonal forest/savanna	0.53	21.8	1387	10	1.61035	176	6	5139
1286	-46.9655	-22.353	Eucalyptus urophylla	Angiosperm	MALVIDS	Tropical seasonal forest/savanna	0.524	21.8	1387	10	1.61035	176	6	5139
1287	-46.9655	-22.353	Eucalyptus urophylla	Angiosperm	MALVIDS	Tropical seasonal forest/savanna	0.532	21.8	1387	10	1.61035	176	6	5139
1288	-46.9655	-22.353	Eucalyptus urophylla	Angiosperm	MALVIDS	Tropical seasonal forest/savanna	0.542	21.8	1387	10	1.61035	176	6	5139
1289	-48.1375	-22.217	Eucalyptus urophylla	Angiosperm	MALVIDS	Tropical seasonal forest/savanna	0.489	21.7	1266	41	1.74652	137	19	7535
1290	-48.1375	-22.217	Eucalyptus urophylla	Angiosperm	MALVIDS	Tropical seasonal forest/savanna	0.482	21.7	1266	41	1.74652	137	19	7535
1291	-48.1436	-22.2042	Eucalyptus urophylla	Angiosperm	MALVIDS	Tropical seasonal forest/savanna	0.5	21.3	1448	41	0.591573	142	19	7563
1292	-48.1436	-22.2042	Eucalyptus urophylla	Angiosperm	MALVIDS	Tropical seasonal forest/savanna	0.516	21.3	1448	41	0.591573	142	19	7563
1293	-48.1436	-22.2042	Eucalyptus urophylla	Angiosperm	MALVIDS	Tropical seasonal forest/savanna	0.52	21.3	1448	41	0.591573	142	19	7563
1294	-48.0512	-22.2002	Eucalyptus urophylla	Angiosperm	MALVIDS	Tropical seasonal forest/savanna	0.571	21.3	1261	41	1.49301	174	19	6683
1295	166.78	-22.16	Acacia spirorbis	Angiosperm	FABIDS	Tropical seasonal forest/savanna	0.72	21.6	2129	60	7.95972	35	15.7	6114
1296	166.78	-22.16	Alphitonia neocaledonica	Angiosperm	FABIDS	Tropical seasonal forest/savanna	0.76	21.6	2129	60	7.95972	35	15.7	6114
1297	166.78	-22.16	Cerberiopsis candelabra	Angiosperm	LAMIIDS	Tropical seasonal forest/savanna	0.52	21.6	2129	60	7.95972	35	15.7	6114
1298	166.78	-22.16	Codia spatulata	Angiosperm	FABIDS	Tropical seasonal forest/savanna	0.67	21.6	2129	60	7.95972	35	15.7	6114
1299	166.78	-22.16	Dubouzetia campanulata	Angiosperm	FABIDS	Tropical seasonal forest/savanna	0.68	21.6	2129	60	7.95972	35	15.7	6114
1300	166.78	-22.16	Exocarpos neocaledonicus	Angiosperm		Tropical seasonal forest/savanna	0.93	21.6	2129	60	7.95972	35	15.7	6114
1301	166.78	-22.16	Geissois pruinosa	Angiosperm	FABIDS	Tropical seasonal forest/savanna	0.67	21.6	2129	60	7.95972	35	15.7	6114
1302	166.78	-22.16	Grevillea exul	Angiosperm		Tropical seasonal forest/savanna	0.62	21.6	2129	60	7.95972	35	15.7	6114
1303	166.78	-22.16	Gymnostoma deplancheanum	Angiosperm	FABIDS	Tropical seasonal forest/savanna	0.77	21.6	2129	60	7.95972	35	15.7	6114
1304	166.78	-22.16	Hibbertia trachyphylla	Angiosperm		Tropical seasonal forest/savanna	0.61	21.6	2129	60	7.95972	35	15.7	6114
1305	166.78	-22.16	Melaleuca pancheri	Angiosperm	MALVIDS	Tropical seasonal forest/savanna	0.77	21.6	2129	60	7.95972	35	15.7	6114
1306	166.78	-22.16	Montrouziera sphaeroidea	Angiosperm	FABIDS	Tropical seasonal forest/savanna	0.54	21.6	2129	60	7.95972	35	15.7	6114
1307	166.78	-22.16	Myodocarpus involucratus	Angiosperm	CAMPANULIDS	Tropical seasonal forest/savanna	0.6	21.6	2129	60	7.95972	35	15.7	6114
1308	166.78	-22.16	Pancheria hirsuta	Angiosperm	FABIDS	Tropical seasonal forest/savanna	0.74	21.6	2129	60	7.95972	35	15.7	6114
1309	166.78	-22.16	Phyllanthus aeneus	Angiosperm	FABIDS	Tropical seasonal forest/savanna	0.63	21.6	2129	60	7.95972	35	15.7	6114
1310	166.78	-22.16	Pleurocalyptus pancheri	Angiosperm	MALVIDS	Tropical seasonal forest/savanna	0.72	21.6	2129	60	7.95972	35	15.7	6114
1311	166.78	-22.16	Styphelia cymbulae	Angiosperm		Tropical seasonal forest/savanna	0.7	21.6	2129	60	7.95972	35	15.7	6114
1312	166.78	-22.16	Syzygium macranthum	Angiosperm	MALVIDS	Tropical seasonal forest/savanna	0.47	21.6	2129	60	7.95972	35	15.7	6114
1313	166.78	-22.16	Thiollierea macrophylla	Angiosperm	LAMIIDS	Tropical seasonal forest/savanna	0.76	21.6	2129	60	7.95972	35	15.7	6114
1314	-47.0772	-22.1238	Eucalyptus urophylla	Angiosperm	MALVIDS	Tropical seasonal forest/savanna	0.453	21.6	1710	41	1.05512	255	19	7062
1315	-47.0772	-22.1238	Eucalyptus urophylla	Angiosperm	MALVIDS	Tropical seasonal forest/savanna	0.459	21.6	1710	41	1.05512	255	19	7062
1316	-47.0772	-22.1238	Eucalyptus urophylla	Angiosperm	MALVIDS	Tropical seasonal forest/savanna	0.476	21.6	1710	41	1.05512	255	19	7062
1317	-47.0772	-22.1238	Eucalyptus urophylla	Angiosperm	MALVIDS	Tropical seasonal forest/savanna	0.46	21.6	1710	41	1.05512	255	19	7062
1318	32.5969	-19.0172	Pinus patula	Gymnosperm		Tropical seasonal forest/savanna	0.419	19.2	773	50	1.09099	255	21.5	4151
1319	32.5969	-19.0172	Pinus patula	Gymnosperm		Tropical seasonal forest/savanna	0.419	19.2	773	50	1.09099	255	21.5	4151
1320	32.5969	-19.0172	Pinus patula	Gymnosperm		Tropical seasonal forest/savanna	0.419	19.2	773	50	1.09099	255	21.5	4151
1321	32.5969	-19.0172	Pinus patula	Gymnosperm		Tropical seasonal forest/savanna	0.419	19.2	773	50	1.09099	255	21.5	4151
1322	-44	-18.66	Astronium fraxinifolium	Angiosperm	MALVIDS	Tropical seasonal forest/savanna	0.67	23.2	901	20	0.79649	207	2	5172
1323	-44	-18.66	Astronium fraxinifolium	Angiosperm	MALVIDS	Tropical seasonal forest/savanna	0.67	23.2	901	20	0.79649	207	2	5172
1324	-44	-18.66	Astronium fraxinifolium	Angiosperm	MALVIDS	Tropical seasonal forest/savanna	0.67	23.2	901	20	0.79649	207	2	5172
1325	-44	-18.66	Byrsonima coccolobifolia	Angiosperm	FABIDS	Tropical seasonal forest/savanna	0.5	23.2	901	20	0.79649	207	2	5172
1326	-44	-18.66	Byrsonima coccolobifolia	Angiosperm	FABIDS	Tropical seasonal forest/savanna	0.5	23.2	901	20	0.79649	207	2	5172
1327	-44	-18.66	Byrsonima coccolobifolia	Angiosperm	FABIDS	Tropical seasonal forest/savanna	0.5	23.2	901	20	0.79649	207	2	5172
1328	-44	-18.66	Curatella americana	Angiosperm		Tropical seasonal forest/savanna	0.51	23.2	901	20	0.79649	207	2	5172
1329	-44	-18.66	Curatella americana	Angiosperm		Tropical seasonal forest/savanna	0.51	23.2	901	20	0.79649	207	2	5172
1330	-44	-18.66	Eriotheca gracilipes	Angiosperm	MALVIDS	Tropical seasonal forest/savanna	0.43	23.2	901	20	0.79649	207	2	5172
1331	-44	-18.66	Eriotheca gracilipes	Angiosperm	MALVIDS	Tropical seasonal forest/savanna	0.43	23.2	901	20	0.79649	207	2	5172
1332	-44	-18.66	Eriotheca gracilipes	Angiosperm	MALVIDS	Tropical seasonal forest/savanna	0.43	23.2	901	20	0.79649	207	2	5172
1333	-44	-18.66	Eriotheca gracilipes	Angiosperm	MALVIDS	Tropical seasonal forest/savanna	0.43	23.2	901	20	0.79649	207	2	5172
1334	-44	-18.66	Eriotheca gracilipes	Angiosperm	MALVIDS	Tropical seasonal forest/savanna	0.43	23.2	901	20	0.79649	207	2	5172
1335	-44	-18.66	Eriotheca gracilipes	Angiosperm	MALVIDS	Tropical seasonal forest/savanna	0.43	23.2	901	20	0.79649	207	2	5172
1336	-44	-18.66	Eriotheca gracilipes	Angiosperm	MALVIDS	Tropical seasonal forest/savanna	0.43	23.2	901	20	0.79649	207	2	5172
1337	-44	-18.66	Eriotheca gracilipes	Angiosperm	MALVIDS	Tropical seasonal forest/savanna	0.43	23.2	901	20	0.79649	207	2	5172
1338	-44	-18.66	Erythroxylum suberosum	Angiosperm	FABIDS	Tropical seasonal forest/savanna	0.55	23.2	901	20	0.79649	207	2	5172
1339	-44	-18.66	Erythroxylum suberosum	Angiosperm	FABIDS	Tropical seasonal forest/savanna	0.55	23.2	901	20	0.79649	207	2	5172
1340	-44	-18.66	Erythroxylum suberosum	Angiosperm	FABIDS	Tropical seasonal forest/savanna	0.55	23.2	901	20	0.79649	207	2	5172
1341	-44	-18.66	Erythroxylum suberosum	Angiosperm	FABIDS	Tropical seasonal forest/savanna	0.55	23.2	901	20	0.79649	207	2	5172
1342	-44	-18.66	Erythroxylum suberosum	Angiosperm	FABIDS	Tropical seasonal forest/savanna	0.55	23.2	901	20	0.79649	207	2	5172
1343	-44	-18.66	Erythroxylum suberosum	Angiosperm	FABIDS	Tropical seasonal forest/savanna	0.55	23.2	901	20	0.79649	207	2	5172
1344	-44	-18.66	Erythroxylum suberosum	Angiosperm	FABIDS	Tropical seasonal forest/savanna	0.55	23.2	901	20	0.79649	207	2	5172
1345	-44	-18.66	Erythroxylum suberosum	Angiosperm	FABIDS	Tropical seasonal forest/savanna	0.55	23.2	901	20	0.79649	207	2	5172
1346	-44	-18.66	Erythroxylum suberosum	Angiosperm	FABIDS	Tropical seasonal forest/savanna	0.55	23.2	901	20	0.79649	207	2	5172
1347	-44	-18.66	Erythroxylum suberosum	Angiosperm	FABIDS	Tropical seasonal forest/savanna	0.55	23.2	901	20	0.79649	207	2	5172
1348	-44	-18.66	Erythroxylum suberosum	Angiosperm	FABIDS	Tropical seasonal forest/savanna	0.55	23.2	901	20	0.79649	207	2	5172
1349	-44	-18.66	Lafoensia pacari	Angiosperm	MALVIDS	Tropical seasonal forest/savanna	0.6	23.2	901	20	0.79649	207	2	5172
1350	-44	-18.66	Lafoensia pacari	Angiosperm	MALVIDS	Tropical seasonal forest/savanna	0.6	23.2	901	20	0.79649	207	2	5172
1351	-44	-18.66	Lafoensia pacari	Angiosperm	MALVIDS	Tropical seasonal forest/savanna	0.6	23.2	901	20	0.79649	207	2	5172
1352	-44	-18.66	Piptocarpha rotundifolia	Angiosperm	CAMPANULIDS	Tropical seasonal forest/savanna	0.46	23.2	901	20	0.79649	207	2	5172
1353	-44	-18.66	Plathymenia reticulata	Angiosperm	FABIDS	Tropical seasonal forest/savanna	0.58	23.2	901	20	0.79649	207	2	5172
1354	-44	-18.66	Pouteria torta	Angiosperm		Tropical seasonal forest/savanna	0.59	23.2	901	20	0.79649	207	2	5172
1355	-44	-18.66	Pouteria torta	Angiosperm		Tropical seasonal forest/savanna	0.59	23.2	901	20	0.79649	207	2	5172
1356	-44	-18.66	Pouteria torta	Angiosperm		Tropical seasonal forest/savanna	0.59	23.2	901	20	0.79649	207	2	5172
1357	-44	-18.66	Pterodon emarginatus	Angiosperm	FABIDS	Tropical seasonal forest/savanna	0.68	23.2	901	20	0.79649	207	2	5172
1358	-44	-18.66	Pterodon emarginatus	Angiosperm	FABIDS	Tropical seasonal forest/savanna	0.68	23.2	901	20	0.79649	207	2	5172
1359	-44	-18.66	Pterodon emarginatus	Angiosperm	FABIDS	Tropical seasonal forest/savanna	0.68	23.2	901	20	0.79649	207	2	5172
1360	-44	-18.66	Pterodon emarginatus	Angiosperm	FABIDS	Tropical seasonal forest/savanna	0.68	23.2	901	20	0.79649	207	2	5172
1361	-44	-18.66	Qualea grandiflora	Angiosperm	MALVIDS	Tropical seasonal forest/savanna	0.56	23.2	901	20	0.79649	207	2	5172
1362	-44	-18.66	Qualea grandiflora	Angiosperm	MALVIDS	Tropical seasonal forest/savanna	0.56	23.2	901	20	0.79649	207	2	5172
1363	-44	-18.66	Qualea grandiflora	Angiosperm	MALVIDS	Tropical seasonal forest/savanna	0.56	23.2	901	20	0.79649	207	2	5172
1364	-44	-18.66	Qualea grandiflora	Angiosperm	MALVIDS	Tropical seasonal forest/savanna	0.56	23.2	901	20	0.79649	207	2	5172
1365	-44	-18.66	Qualea grandiflora	Angiosperm	MALVIDS	Tropical seasonal forest/savanna	0.56	23.2	901	20	0.79649	207	2	5172
1366	-44	-18.66	Qualea grandiflora	Angiosperm	MALVIDS	Tropical seasonal forest/savanna	0.56	23.2	901	20	0.79649	207	2	5172
1367	-44	-18.66	Qualea grandiflora	Angiosperm	MALVIDS	Tropical seasonal forest/savanna	0.56	23.2	901	20	0.79649	207	2	5172
1368	-44	-18.66	Qualea grandiflora	Angiosperm	MALVIDS	Tropical seasonal forest/savanna	0.56	23.2	901	20	0.79649	207	2	5172
1369	-44	-18.66	Qualea grandiflora	Angiosperm	MALVIDS	Tropical seasonal forest/savanna	0.56	23.2	901	20	0.79649	207	2	5172
1370	-44	-18.66	Qualea grandiflora	Angiosperm	MALVIDS	Tropical seasonal forest/savanna	0.56	23.2	901	20	0.79649	207	2	5172
1371	-44	-18.66	Qualea grandiflora	Angiosperm	MALVIDS	Tropical seasonal forest/savanna	0.56	23.2	901	20	0.79649	207	2	5172
1372	-44	-18.66	Qualea grandiflora	Angiosperm	MALVIDS	Tropical seasonal forest/savanna	0.56	23.2	901	20	0.79649	207	2	5172
1373	-44	-18.66	Qualea grandiflora	Angiosperm	MALVIDS	Tropical seasonal forest/savanna	0.56	23.2	901	20	0.79649	207	2	5172
1374	-44	-18.66	Qualea grandiflora	Angiosperm	MALVIDS	Tropical seasonal forest/savanna	0.56	23.2	901	20	0.79649	207	2	5172
1375	-44	-18.66	Qualea grandiflora	Angiosperm	MALVIDS	Tropical seasonal forest/savanna	0.56	23.2	901	20	0.79649	207	2	5172
1376	-44	-18.66	Qualea grandiflora	Angiosperm	MALVIDS	Tropical seasonal forest/savanna	0.56	23.2	901	20	0.79649	207	2	5172
1377	-44	-18.66	Qualea grandiflora	Angiosperm	MALVIDS	Tropical seasonal forest/savanna	0.56	23.2	901	20	0.79649	207	2	5172
1378	-44	-18.66	Qualea grandiflora	Angiosperm	MALVIDS	Tropical seasonal forest/savanna	0.56	23.2	901	20	0.79649	207	2	5172
1379	-44	-18.66	Qualea parviflora	Angiosperm	MALVIDS	Tropical seasonal forest/savanna	0.51	23.2	901	20	0.79649	207	2	5172
1380	-44	-18.66	Qualea parviflora	Angiosperm	MALVIDS	Tropical seasonal forest/savanna	0.51	23.2	901	20	0.79649	207	2	5172
1381	-44	-18.66	Qualea parviflora	Angiosperm	MALVIDS	Tropical seasonal forest/savanna	0.51	23.2	901	20	0.79649	207	2	5172
1382	-44	-18.66	Qualea parviflora	Angiosperm	MALVIDS	Tropical seasonal forest/savanna	0.51	23.2	901	20	0.79649	207	2	5172
1383	-44	-18.66	Qualea parviflora	Angiosperm	MALVIDS	Tropical seasonal forest/savanna	0.51	23.2	901	20	0.79649	207	2	5172
1384	-44	-18.66	Qualea parviflora	Angiosperm	MALVIDS	Tropical seasonal forest/savanna	0.51	23.2	901	20	0.79649	207	2	5172
1385	-44	-18.66	Qualea parviflora	Angiosperm	MALVIDS	Tropical seasonal forest/savanna	0.51	23.2	901	20	0.79649	207	2	5172
1386	-44	-18.66	Qualea parviflora	Angiosperm	MALVIDS	Tropical seasonal forest/savanna	0.51	23.2	901	20	0.79649	207	2	5172
1387	-44	-18.66	Qualea parviflora	Angiosperm	MALVIDS	Tropical seasonal forest/savanna	0.51	23.2	901	20	0.79649	207	2	5172
1388	-44	-18.66	Qualea parviflora	Angiosperm	MALVIDS	Tropical seasonal forest/savanna	0.51	23.2	901	20	0.79649	207	2	5172
1389	-44	-18.66	Qualea parviflora	Angiosperm	MALVIDS	Tropical seasonal forest/savanna	0.51	23.2	901	20	0.79649	207	2	5172
1390	-44	-18.66	Qualea parviflora	Angiosperm	MALVIDS	Tropical seasonal forest/savanna	0.51	23.2	901	20	0.79649	207	2	5172
1391	-44	-18.66	Qualea parviflora	Angiosperm	MALVIDS	Tropical seasonal forest/savanna	0.51	23.2	901	20	0.79649	207	2	5172
1392	-44	-18.66	Qualea parviflora	Angiosperm	MALVIDS	Tropical seasonal forest/savanna	0.51	23.2	901	20	0.79649	207	2	5172
1393	-44	-18.66	Qualea parviflora	Angiosperm	MALVIDS	Tropical seasonal forest/savanna	0.51	23.2	901	20	0.79649	207	2	5172
1394	-44	-18.66	Qualea parviflora	Angiosperm	MALVIDS	Tropical seasonal forest/savanna	0.51	23.2	901	20	0.79649	207	2	5172
1395	-44	-18.66	Qualea parviflora	Angiosperm	MALVIDS	Tropical seasonal forest/savanna	0.51	23.2	901	20	0.79649	207	2	5172
1396	-44	-18.66	Qualea parviflora	Angiosperm	MALVIDS	Tropical seasonal forest/savanna	0.51	23.2	901	20	0.79649	207	2	5172
1397	-44	-18.66	Qualea parviflora	Angiosperm	MALVIDS	Tropical seasonal forest/savanna	0.51	23.2	901	20	0.79649	207	2	5172
1398	-44	-18.66	Qualea parviflora	Angiosperm	MALVIDS	Tropical seasonal forest/savanna	0.51	23.2	901	20	0.79649	207	2	5172
1399	-44	-18.66	Qualea parviflora	Angiosperm	MALVIDS	Tropical seasonal forest/savanna	0.51	23.2	901	20	0.79649	207	2	5172
1400	-44	-18.66	Qualea parviflora	Angiosperm	MALVIDS	Tropical seasonal forest/savanna	0.51	23.2	901	20	0.79649	207	2	5172
1401	-44	-18.66	Qualea parviflora	Angiosperm	MALVIDS	Tropical seasonal forest/savanna	0.51	23.2	901	20	0.79649	207	2	5172
1402	-44	-18.66	Qualea parviflora	Angiosperm	MALVIDS	Tropical seasonal forest/savanna	0.51	23.2	901	20	0.79649	207	2	5172
1403	-44	-18.66	Qualea parviflora	Angiosperm	MALVIDS	Tropical seasonal forest/savanna	0.51	23.2	901	20	0.79649	207	2	5172
1404	-44	-18.66	Qualea parviflora	Angiosperm	MALVIDS	Tropical seasonal forest/savanna	0.51	23.2	901	20	0.79649	207	2	5172
1405	-44	-18.66	Qualea parviflora	Angiosperm	MALVIDS	Tropical seasonal forest/savanna	0.51	23.2	901	20	0.79649	207	2	5172
1406	-44	-18.66	Qualea parviflora	Angiosperm	MALVIDS	Tropical seasonal forest/savanna	0.51	23.2	901	20	0.79649	207	2	5172
1407	-44	-18.66	Qualea parviflora	Angiosperm	MALVIDS	Tropical seasonal forest/savanna	0.51	23.2	901	20	0.79649	207	2	5172
1408	-44	-18.66	Qualea parviflora	Angiosperm	MALVIDS	Tropical seasonal forest/savanna	0.51	23.2	901	20	0.79649	207	2	5172
1409	-44	-18.66	Qualea parviflora	Angiosperm	MALVIDS	Tropical seasonal forest/savanna	0.51	23.2	901	20	0.79649	207	2	5172
1410	-44	-18.66	Qualea parviflora	Angiosperm	MALVIDS	Tropical seasonal forest/savanna	0.51	23.2	901	20	0.79649	207	2	5172
1411	-44	-18.66	Qualea parviflora	Angiosperm	MALVIDS	Tropical seasonal forest/savanna	0.51	23.2	901	20	0.79649	207	2	5172
1412	-44	-18.66	Qualea parviflora	Angiosperm	MALVIDS	Tropical seasonal forest/savanna	0.51	23.2	901	20	0.79649	207	2	5172
1413	-44	-18.66	Qualea parviflora	Angiosperm	MALVIDS	Tropical seasonal forest/savanna	0.51	23.2	901	20	0.79649	207	2	5172
1414	-44	-18.66	Qualea parviflora	Angiosperm	MALVIDS	Tropical seasonal forest/savanna	0.51	23.2	901	20	0.79649	207	2	5172
1415	-44	-18.66	Qualea parviflora	Angiosperm	MALVIDS	Tropical seasonal forest/savanna	0.51	23.2	901	20	0.79649	207	2	5172
1416	-44	-18.66	Qualea parviflora	Angiosperm	MALVIDS	Tropical seasonal forest/savanna	0.51	23.2	901	20	0.79649	207	2	5172
1417	-44	-18.66	Qualea parviflora	Angiosperm	MALVIDS	Tropical seasonal forest/savanna	0.51	23.2	901	20	0.79649	207	2	5172
1418	-44	-18.66	Qualea parviflora	Angiosperm	MALVIDS	Tropical seasonal forest/savanna	0.51	23.2	901	20	0.79649	207	2	5172
1419	-44	-18.66	Qualea parviflora	Angiosperm	MALVIDS	Tropical seasonal forest/savanna	0.51	23.2	901	20	0.79649	207	2	5172
1420	-44	-18.66	Qualea parviflora	Angiosperm	MALVIDS	Tropical seasonal forest/savanna	0.51	23.2	901	20	0.79649	207	2	5172
1421	-44	-18.66	Strychnos pseudoquina	Angiosperm	LAMIIDS	Tropical seasonal forest/savanna	0.7	23.2	901	20	0.79649	207	2	5172
1422	-44	-18.66	Stryphnodendron adstringens	Angiosperm	FABIDS	Tropical seasonal forest/savanna	0.54	23.2	901	20	0.79649	207	2	5172
1423	-44	-18.66	Stryphnodendron adstringens	Angiosperm	FABIDS	Tropical seasonal forest/savanna	0.54	23.2	901	20	0.79649	207	2	5172
1424	-44	-18.66	Terminalia argentea	Angiosperm	MALVIDS	Tropical seasonal forest/savanna	0.67	23.2	901	20	0.79649	207	2	5172
1425	-44	-18.66	Terminalia argentea	Angiosperm	MALVIDS	Tropical seasonal forest/savanna	0.67	23.2	901	20	0.79649	207	2	5172
1426	145.625	-17.25	Araucaria cunninghamii	Gymnosperm		Tropical rain forest	0.451	20.6	2419	21	2.26063	251	12.8	7363
1427	145.083	-17.0833	Acacia dealbata	Angiosperm	FABIDS	Tropical seasonal forest/savanna	0.48	22.6	911	24	0.549877	197	17.3	4144
1428	145.083	-17.0833	Acacia flavescens	Angiosperm	FABIDS	Tropical seasonal forest/savanna	0.8	22.6	911	24	0.549877	197	17.3	4144
1429	145.083	-17.0833	Acacia melanoxylon	Angiosperm	FABIDS	Tropical seasonal forest/savanna	0.54	22.6	911	24	0.549877	197	17.3	4144
1430	145.083	-17.0833	Acacia myrtifolia	Angiosperm	FABIDS	Tropical seasonal forest/savanna	0.63	22.6	911	24	0.549877	197	17.3	4144
1431	145.083	-17.0833	Acacia stricta	Angiosperm	FABIDS	Tropical seasonal forest/savanna	0.74	22.6	911	24	0.549877	197	17.3	4144
1432	145.083	-17.0833	Acacia verniciflua	Angiosperm	FABIDS	Tropical seasonal forest/savanna	0.62	22.6	911	24	0.549877	197	17.3	4144
1433	145.083	-17.0833	Acronychia acronychioides	Angiosperm	MALVIDS	Tropical seasonal forest/savanna	0.58	22.6	911	24	0.549877	197	17.3	4144
1434	145.083	-17.0833	Alangium villosum	Angiosperm		Tropical seasonal forest/savanna	0.54	22.6	911	24	0.549877	197	17.3	4144
1435	145.083	-17.0833	Alphitonia whitei	Angiosperm	FABIDS	Tropical seasonal forest/savanna	0.58	22.6	911	24	0.549877	197	17.3	4144
1436	145.083	-17.0833	Alstonia muelleriana	Angiosperm	LAMIIDS	Tropical seasonal forest/savanna	0.67	22.6	911	24	0.549877	197	17.3	4144
1437	145.083	-17.0833	Anodopetalum biglandulosum	Angiosperm	FABIDS	Tropical seasonal forest/savanna	0.64	22.6	911	24	0.549877	197	17.3	4144
1438	145.083	-17.0833	Archirhodomyrtus beckleri	Angiosperm	MALVIDS	Tropical seasonal forest/savanna	0.53	22.6	911	24	0.549877	197	17.3	4144
1439	145.083	-17.0833	Atherosperma moschatum	Angiosperm	MAGNOLIIDS	Tropical seasonal forest/savanna	0.57	22.6	911	24	0.549877	197	17.3	4144
1440	145.083	-17.0833	Banksia marginata	Angiosperm		Tropical seasonal forest/savanna	0.61	22.6	911	24	0.549877	197	17.3	4144
1441	145.083	-17.0833	Brackenridgea nitida	Angiosperm	FABIDS	Tropical seasonal forest/savanna	0.77	22.6	911	24	0.549877	197	17.3	4144
1442	145.083	-17.0833	Bursaria spinosa	Angiosperm	CAMPANULIDS	Tropical seasonal forest/savanna	0.72	22.6	911	24	0.549877	197	17.3	4144
1443	145.083	-17.0833	Callistemon pallidus	Angiosperm	MALVIDS	Tropical seasonal forest/savanna	0.75	22.6	911	24	0.549877	197	17.3	4144
1444	145.083	-17.0833	Cardwellia sublimis	Angiosperm		Tropical seasonal forest/savanna	0.56	22.6	911	24	0.549877	197	17.3	4144
1445	145.083	-17.0833	Castanospora alphandi	Angiosperm	MALVIDS	Tropical seasonal forest/savanna	0.63	22.6	911	24	0.549877	197	17.3	4144
1446	145.083	-17.0833	Coprosma quadrifida	Angiosperm	LAMIIDS	Tropical seasonal forest/savanna	0.66	22.6	911	24	0.549877	197	17.3	4144
1447	145.083	-17.0833	Corymbia leptoloma	Angiosperm	MALVIDS	Tropical seasonal forest/savanna	0.63	22.6	911	24	0.549877	197	17.3	4144
1448	145.083	-17.0833	Croton triacros	Angiosperm	FABIDS	Tropical seasonal forest/savanna	0.57	22.6	911	24	0.549877	197	17.3	4144
1449	145.083	-17.0833	Cryptocarya vulgaris	Angiosperm	MAGNOLIIDS	Tropical seasonal forest/savanna	0.7	22.6	911	24	0.549877	197	17.3	4144
1450	145.083	-17.0833	Daphnandra repandula	Angiosperm	MAGNOLIIDS	Tropical seasonal forest/savanna	0.5	22.6	911	24	0.549877	197	17.3	4144
1451	145.083	-17.0833	Darlingia darlingiana	Angiosperm		Tropical seasonal forest/savanna	0.69	22.6	911	24	0.549877	197	17.3	4144
1452	145.083	-17.0833	Doryphora aromatica	Angiosperm	MAGNOLIIDS	Tropical seasonal forest/savanna	0.55	22.6	911	24	0.549877	197	17.3	4144
1453	145.083	-17.0833	Duboisia myoporoides	Angiosperm	LAMIIDS	Tropical seasonal forest/savanna	0.32	22.6	911	24	0.549877	197	17.3	4144
1454	145.083	-17.0833	Endiandra discolor	Angiosperm	MAGNOLIIDS	Tropical seasonal forest/savanna	0.58	22.6	911	24	0.549877	197	17.3	4144
1455	145.083	-17.0833	Eucalyptus crebra	Angiosperm	MALVIDS	Tropical seasonal forest/savanna	0.7	22.6	911	24	0.549877	197	17.3	4144
1456	145.083	-17.0833	Eucalyptus delegatensis	Angiosperm	MALVIDS	Tropical seasonal forest/savanna	0.53	22.6	911	24	0.549877	197	17.3	4144
1457	145.083	-17.0833	Eucalyptus grandis	Angiosperm	MALVIDS	Tropical seasonal forest/savanna	0.59	22.6	911	24	0.549877	197	17.3	4144
1458	145.083	-17.0833	Eucalyptus macta	Angiosperm	MALVIDS	Tropical seasonal forest/savanna	0.63	22.6	911	24	0.549877	197	17.3	4144
1459	145.083	-17.0833	Eucalyptus mediocris	Angiosperm	MALVIDS	Tropical seasonal forest/savanna	0.69	22.6	911	24	0.549877	197	17.3	4144
1460	145.083	-17.0833	Eucalyptus obliqua	Angiosperm	MALVIDS	Tropical seasonal forest/savanna	0.62	22.6	911	24	0.549877	197	17.3	4144
1461	145.083	-17.0833	Eucalyptus pulchella	Angiosperm	MALVIDS	Tropical seasonal forest/savanna	0.61	22.6	911	24	0.549877	197	17.3	4144
1462	145.083	-17.0833	Eucalyptus regnans	Angiosperm	MALVIDS	Tropical seasonal forest/savanna	0.6	22.6	911	24	0.549877	197	17.3	4144
1463	145.083	-17.0833	Eucalyptus tereticornis	Angiosperm	MALVIDS	Tropical seasonal forest/savanna	0.62	22.6	911	24	0.549877	197	17.3	4144
1464	145.083	-17.0833	Eucalyptus tindaliae	Angiosperm	MALVIDS	Tropical seasonal forest/savanna	0.61	22.6	911	24	0.549877	197	17.3	4144
1465	145.083	-17.0833	Eucalyptus viminalis	Angiosperm	MALVIDS	Tropical seasonal forest/savanna	0.67	22.6	911	24	0.549877	197	17.3	4144
1466	145.083	-17.0833	Eucryphia lucida	Angiosperm	FABIDS	Tropical seasonal forest/savanna	0.59	22.6	911	24	0.549877	197	17.3	4144
1467	145.083	-17.0833	Eupomatia laurina	Angiosperm	MAGNOLIIDS	Tropical seasonal forest/savanna	0.5	22.6	911	24	0.549877	197	17.3	4144
1468	145.083	-17.0833	Euroschinus falcatus	Angiosperm	MALVIDS	Tropical seasonal forest/savanna	0.45	22.6	911	24	0.549877	197	17.3	4144
1469	145.083	-17.0833	Ficus leptoclada	Angiosperm	FABIDS	Tropical seasonal forest/savanna	0.48	22.6	911	24	0.549877	197	17.3	4144
1470	145.083	-17.0833	Ficus opposita	Angiosperm	FABIDS	Tropical seasonal forest/savanna	0.44	22.6	911	24	0.549877	197	17.3	4144
1471	145.083	-17.0833	Flindersia brayleyana	Angiosperm	MALVIDS	Tropical seasonal forest/savanna	0.52	22.6	911	24	0.549877	197	17.3	4144
1472	145.083	-17.0833	Flindersia pimenteliana	Angiosperm	MALVIDS	Tropical seasonal forest/savanna	0.5	22.6	911	24	0.549877	197	17.3	4144
1473	145.083	-17.0833	Glochidion zeylanicum	Angiosperm	FABIDS	Tropical seasonal forest/savanna	0.58	22.6	911	24	0.549877	197	17.3	4144
1474	145.083	-17.0833	Guioa acutifolia	Angiosperm	MALVIDS	Tropical seasonal forest/savanna	0.74	22.6	911	24	0.549877	197	17.3	4144
1475	145.083	-17.0833	Guioa lasioneura	Angiosperm	MALVIDS	Tropical seasonal forest/savanna	0.72	22.6	911	24	0.549877	197	17.3	4144
1476	145.083	-17.0833	Hedycarya loxocarya	Angiosperm	MAGNOLIIDS	Tropical seasonal forest/savanna	0.51	22.6	911	24	0.549877	197	17.3	4144
1477	145.083	-17.0833	Leptospermum lanigerum	Angiosperm	MALVIDS	Tropical seasonal forest/savanna	0.63	22.6	911	24	0.549877	197	17.3	4144
1478	145.083	-17.0833	Litsea connorsii	Angiosperm	MAGNOLIIDS	Tropical seasonal forest/savanna	0.5	22.6	911	24	0.549877	197	17.3	4144
1479	145.083	-17.0833	Litsea leefeana	Angiosperm	MAGNOLIIDS	Tropical seasonal forest/savanna	0.49	22.6	911	24	0.549877	197	17.3	4144
1480	145.083	-17.0833	Lophostemon suaveolens	Angiosperm	MALVIDS	Tropical seasonal forest/savanna	0.57	22.6	911	24	0.549877	197	17.3	4144
1481	145.083	-17.0833	Macaranga involucrata	Angiosperm	FABIDS	Tropical seasonal forest/savanna	0.42	22.6	911	24	0.549877	197	17.3	4144
1482	145.083	-17.0833	Macaranga subdentata	Angiosperm	FABIDS	Tropical seasonal forest/savanna	0.58	22.6	911	24	0.549877	197	17.3	4144
1483	145.083	-17.0833	Melaleuca squarrosa	Angiosperm	MALVIDS	Tropical seasonal forest/savanna	0.59	22.6	911	24	0.549877	197	17.3	4144
1484	145.083	-17.0833	Melicope elleryana	Angiosperm	MALVIDS	Tropical seasonal forest/savanna	0.41	22.6	911	24	0.549877	197	17.3	4144
1485	145.083	-17.0833	Nematolepis squamea	Angiosperm	MALVIDS	Tropical seasonal forest/savanna	0.77	22.6	911	24	0.549877	197	17.3	4144
1486	145.083	-17.0833	Neolitsea dealbata	Angiosperm	MAGNOLIIDS	Tropical seasonal forest/savanna	0.47	22.6	911	24	0.549877	197	17.3	4144
1487	145.083	-17.0833	Persoonia falcata	Angiosperm		Tropical seasonal forest/savanna	0.63	22.6	911	24	0.549877	197	17.3	4144
1488	145.083	-17.0833	Petalostigma pubescens	Angiosperm	FABIDS	Tropical seasonal forest/savanna	0.77	22.6	911	24	0.549877	197	17.3	4144
1489	145.083	-17.0833	Pittosporum bicolor	Angiosperm	CAMPANULIDS	Tropical seasonal forest/savanna	0.68	22.6	911	24	0.549877	197	17.3	4144
1490	145.083	-17.0833	Polyosma alangiacea	Angiosperm	CAMPANULIDS	Tropical seasonal forest/savanna	0.63	22.6	911	24	0.549877	197	17.3	4144
1491	145.083	-17.0833	Polyscias australiana	Angiosperm	CAMPANULIDS	Tropical seasonal forest/savanna	0.41	22.6	911	24	0.549877	197	17.3	4144
1492	145.083	-17.0833	Rapanea porosa	Angiosperm		Tropical seasonal forest/savanna	0.68	22.6	911	24	0.549877	197	17.3	4144
1493	145.083	-17.0833	Rhodomyrtus trineura	Angiosperm	MALVIDS	Tropical seasonal forest/savanna	0.69	22.6	911	24	0.549877	197	17.3	4144
1494	145.083	-17.0833	Schizomeria ovata	Angiosperm	FABIDS	Tropical seasonal forest/savanna	0.54	22.6	911	24	0.549877	197	17.3	4144
1495	145.083	-17.0833	Sloanea langii	Angiosperm	FABIDS	Tropical seasonal forest/savanna	0.53	22.6	911	24	0.549877	197	17.3	4144
1496	145.083	-17.0833	Steganthera laxiflora	Angiosperm	MAGNOLIIDS	Tropical seasonal forest/savanna	0.5	22.6	911	24	0.549877	197	17.3	4144
1497	145.083	-17.0833	Symplocos cochinchinensis	Angiosperm		Tropical seasonal forest/savanna	0.57	22.6	911	24	0.549877	197	17.3	4144
1498	145.083	-17.0833	Syncarpia glomulifera	Angiosperm	MALVIDS	Tropical seasonal forest/savanna	0.63	22.6	911	24	0.549877	197	17.3	4144
1499	145.083	-17.0833	Toona ciliata	Angiosperm	MALVIDS	Tropical seasonal forest/savanna	0.53	22.6	911	24	0.549877	197	17.3	4144
1500	145.083	-17.0833	Trema tomentosa	Angiosperm	FABIDS	Tropical seasonal forest/savanna	0.46	22.6	911	24	0.549877	197	17.3	4144
1501	145.404	-16.1667	Idiospermum australiense	Angiosperm	MAGNOLIIDS	Tropical rain forest	0.55	25	3115	23	6.76217	96	9.5	7237
1502	-61.72	-16.12	Acosmium cardenasii	Angiosperm	FABIDS	Tropical seasonal forest/savanna	0.953	23.5	1241	24	0.17238	111	9.4	8970
1503	-61.72	-16.12	Acosmium cardenasii	Angiosperm	FABIDS	Tropical seasonal forest/savanna	1.034	23.5	1241	24	0.17238	111	9.4	8970
1504	-61.72	-16.12	Acosmium cardenasii	Angiosperm	FABIDS	Tropical seasonal forest/savanna	0.606	23.5	1241	24	0.17238	111	9.4	8970
1505	-61.72	-16.12	Acosmium cardenasii	Angiosperm	FABIDS	Tropical seasonal forest/savanna	0.724	23.5	1241	24	0.17238	111	9.4	8970
1506	-61.72	-16.12	Acosmium cardenasii	Angiosperm	FABIDS	Tropical seasonal forest/savanna	0.89	23.5	1241	24	0.17238	111	9.4	8970
1507	-61.72	-16.12	Acosmium cardenasii	Angiosperm	FABIDS	Tropical seasonal forest/savanna	0.66	23.5	1241	24	0.17238	111	9.4	8970
1508	-61.72	-16.12	Acosmium cardenasii	Angiosperm	FABIDS	Tropical seasonal forest/savanna	0.669	23.5	1241	24	0.17238	111	9.4	8970
1509	-61.72	-16.12	Acosmium cardenasii	Angiosperm	FABIDS	Tropical seasonal forest/savanna	0.91	23.5	1241	24	0.17238	111	9.4	8970
1510	-61.72	-16.12	Acosmium cardenasii	Angiosperm	FABIDS	Tropical seasonal forest/savanna	0.694	23.5	1241	24	0.17238	111	9.4	8970
1511	-61.72	-16.12	Acosmium cardenasii	Angiosperm	FABIDS	Tropical seasonal forest/savanna	0.866	23.5	1241	24	0.17238	111	9.4	8970
1512	-61.72	-16.12	Ampelocera ruizii	Angiosperm	FABIDS	Tropical seasonal forest/savanna	0.478	23.5	1241	24	0.17238	111	9.4	8970
1513	-61.72	-16.12	Ampelocera ruizii	Angiosperm	FABIDS	Tropical seasonal forest/savanna	0.949	23.5	1241	24	0.17238	111	9.4	8970
1514	-61.72	-16.12	Ampelocera ruizii	Angiosperm	FABIDS	Tropical seasonal forest/savanna	0.516	23.5	1241	24	0.17238	111	9.4	8970
1515	-61.72	-16.12	Ampelocera ruizii	Angiosperm	FABIDS	Tropical seasonal forest/savanna	0.619	23.5	1241	24	0.17238	111	9.4	8970
1516	-61.72	-16.12	Ampelocera ruizii	Angiosperm	FABIDS	Tropical seasonal forest/savanna	0.278	23.5	1241	24	0.17238	111	9.4	8970
1517	-61.72	-16.12	Ampelocera ruizii	Angiosperm	FABIDS	Tropical seasonal forest/savanna	0.412	23.5	1241	24	0.17238	111	9.4	8970
1518	-61.72	-16.12	Ampelocera ruizii	Angiosperm	FABIDS	Tropical seasonal forest/savanna	0.497	23.5	1241	24	0.17238	111	9.4	8970
1519	-61.72	-16.12	Ampelocera ruizii	Angiosperm	FABIDS	Tropical seasonal forest/savanna	0.414	23.5	1241	24	0.17238	111	9.4	8970
1520	-61.72	-16.12	Ampelocera ruizii	Angiosperm	FABIDS	Tropical seasonal forest/savanna	0.551	23.5	1241	24	0.17238	111	9.4	8970
1521	-61.72	-16.12	Ampelocera ruizii	Angiosperm	FABIDS	Tropical seasonal forest/savanna	0.404	23.5	1241	24	0.17238	111	9.4	8970
1522	-61.72	-16.12	Ampelocera ruizii	Angiosperm	FABIDS	Tropical seasonal forest/savanna	0.794	23.5	1241	24	0.17238	111	9.4	8970
1523	-61.72	-16.12	Ampelocera ruizii	Angiosperm	FABIDS	Tropical seasonal forest/savanna	0.488	23.5	1241	24	0.17238	111	9.4	8970
1524	-61.72	-16.12	Ampelocera ruizii	Angiosperm	FABIDS	Tropical seasonal forest/savanna	0.423	23.5	1241	24	0.17238	111	9.4	8970
1525	-61.72	-16.12	Ampelocera ruizii	Angiosperm	FABIDS	Tropical seasonal forest/savanna	0.421	23.5	1241	24	0.17238	111	9.4	8970
1526	-61.72	-16.12	Ampelocera ruizii	Angiosperm	FABIDS	Tropical seasonal forest/savanna	0.522	23.5	1241	24	0.17238	111	9.4	8970
1527	-61.72	-16.12	Anadenanthera colubrina	Angiosperm	FABIDS	Tropical seasonal forest/savanna	0.734	23.5	1241	24	0.17238	111	9.4	8970
1528	-61.72	-16.12	Anadenanthera colubrina	Angiosperm	FABIDS	Tropical seasonal forest/savanna	0.746	23.5	1241	24	0.17238	111	9.4	8970
1529	-61.72	-16.12	Anadenanthera colubrina	Angiosperm	FABIDS	Tropical seasonal forest/savanna	0.747	23.5	1241	24	0.17238	111	9.4	8970
1530	-61.72	-16.12	Anadenanthera colubrina	Angiosperm	FABIDS	Tropical seasonal forest/savanna	1.197	23.5	1241	24	0.17238	111	9.4	8970
1531	-61.72	-16.12	Anadenanthera colubrina	Angiosperm	FABIDS	Tropical seasonal forest/savanna	0.524	23.5	1241	24	0.17238	111	9.4	8970
1532	-61.72	-16.12	Anadenanthera colubrina	Angiosperm	FABIDS	Tropical seasonal forest/savanna	0.761	23.5	1241	24	0.17238	111	9.4	8970
1533	-61.72	-16.12	Anadenanthera colubrina	Angiosperm	FABIDS	Tropical seasonal forest/savanna	0.873	23.5	1241	24	0.17238	111	9.4	8970
1534	-61.72	-16.12	Anadenanthera colubrina	Angiosperm	FABIDS	Tropical seasonal forest/savanna	0.492	23.5	1241	24	0.17238	111	9.4	8970
1535	-61.72	-16.12	Anadenanthera colubrina	Angiosperm	FABIDS	Tropical seasonal forest/savanna	0.336	23.5	1241	24	0.17238	111	9.4	8970
1536	-61.72	-16.12	Anadenanthera colubrina	Angiosperm	FABIDS	Tropical seasonal forest/savanna	0.623	23.5	1241	24	0.17238	111	9.4	8970
1537	-61.72	-16.12	Annona herzogii	Angiosperm	MAGNOLIIDS	Tropical seasonal forest/savanna	0.549	23.5	1241	24	0.17238	111	9.4	8970
1538	-61.72	-16.12	Annona herzogii	Angiosperm	MAGNOLIIDS	Tropical seasonal forest/savanna	0.568	23.5	1241	24	0.17238	111	9.4	8970
1539	-61.72	-16.12	Annona herzogii	Angiosperm	MAGNOLIIDS	Tropical seasonal forest/savanna	0.596	23.5	1241	24	0.17238	111	9.4	8970
1540	-61.72	-16.12	Annona herzogii	Angiosperm	MAGNOLIIDS	Tropical seasonal forest/savanna	0.602	23.5	1241	24	0.17238	111	9.4	8970
1541	-61.72	-16.12	Annona herzogii	Angiosperm	MAGNOLIIDS	Tropical seasonal forest/savanna	0.645	23.5	1241	24	0.17238	111	9.4	8970
1542	-61.72	-16.12	Annona herzogii	Angiosperm	MAGNOLIIDS	Tropical seasonal forest/savanna	0.816	23.5	1241	24	0.17238	111	9.4	8970
1543	-61.72	-16.12	Annona herzogii	Angiosperm	MAGNOLIIDS	Tropical seasonal forest/savanna	0.576	23.5	1241	24	0.17238	111	9.4	8970
1544	-61.72	-16.12	Annona herzogii	Angiosperm	MAGNOLIIDS	Tropical seasonal forest/savanna	0.689	23.5	1241	24	0.17238	111	9.4	8970
1545	-61.72	-16.12	Annona herzogii	Angiosperm	MAGNOLIIDS	Tropical seasonal forest/savanna	0.554	23.5	1241	24	0.17238	111	9.4	8970
1546	-61.72	-16.12	Annona herzogii	Angiosperm	MAGNOLIIDS	Tropical seasonal forest/savanna	0.27	23.5	1241	24	0.17238	111	9.4	8970
1547	-61.72	-16.12	Ardisia ambigua	Angiosperm		Tropical seasonal forest/savanna	0.369	23.5	1241	24	0.17238	111	9.4	8970
1548	-61.72	-16.12	Ardisia ambigua	Angiosperm		Tropical seasonal forest/savanna	0.262	23.5	1241	24	0.17238	111	9.4	8970
1549	-61.72	-16.12	Ardisia ambigua	Angiosperm		Tropical seasonal forest/savanna	0.425	23.5	1241	24	0.17238	111	9.4	8970
1550	-61.72	-16.12	Ardisia ambigua	Angiosperm		Tropical seasonal forest/savanna	0.385	23.5	1241	24	0.17238	111	9.4	8970
1551	-61.72	-16.12	Ardisia ambigua	Angiosperm		Tropical seasonal forest/savanna	0.403	23.5	1241	24	0.17238	111	9.4	8970
1552	-61.72	-16.12	Ardisia ambigua	Angiosperm		Tropical seasonal forest/savanna	0.462	23.5	1241	24	0.17238	111	9.4	8970
1553	-61.72	-16.12	Ardisia ambigua	Angiosperm		Tropical seasonal forest/savanna	0.368	23.5	1241	24	0.17238	111	9.4	8970
1554	-61.72	-16.12	Ardisia ambigua	Angiosperm		Tropical seasonal forest/savanna	0.387	23.5	1241	24	0.17238	111	9.4	8970
1555	-61.72	-16.12	Ardisia ambigua	Angiosperm		Tropical seasonal forest/savanna	0.25	23.5	1241	24	0.17238	111	9.4	8970
1556	-61.72	-16.12	Ardisia ambigua	Angiosperm		Tropical seasonal forest/savanna	0.367	23.5	1241	24	0.17238	111	9.4	8970
1557	-61.72	-16.12	Aspidosperma cylindrocarpon	Angiosperm	LAMIIDS	Tropical seasonal forest/savanna	0.423	23.5	1241	24	0.17238	111	9.4	8970
1558	-61.72	-16.12	Aspidosperma cylindrocarpon	Angiosperm	LAMIIDS	Tropical seasonal forest/savanna	0.399	23.5	1241	24	0.17238	111	9.4	8970
1559	-61.72	-16.12	Aspidosperma cylindrocarpon	Angiosperm	LAMIIDS	Tropical seasonal forest/savanna	0.308	23.5	1241	24	0.17238	111	9.4	8970
1560	-61.72	-16.12	Aspidosperma cylindrocarpon	Angiosperm	LAMIIDS	Tropical seasonal forest/savanna	0.511	23.5	1241	24	0.17238	111	9.4	8970
1561	-61.72	-16.12	Aspidosperma cylindrocarpon	Angiosperm	LAMIIDS	Tropical seasonal forest/savanna	0.49	23.5	1241	24	0.17238	111	9.4	8970
1562	-61.72	-16.12	Aspidosperma cylindrocarpon	Angiosperm	LAMIIDS	Tropical seasonal forest/savanna	0.469	23.5	1241	24	0.17238	111	9.4	8970
1563	-61.72	-16.12	Aspidosperma cylindrocarpon	Angiosperm	LAMIIDS	Tropical seasonal forest/savanna	0.481	23.5	1241	24	0.17238	111	9.4	8970
1564	-61.72	-16.12	Aspidosperma cylindrocarpon	Angiosperm	LAMIIDS	Tropical seasonal forest/savanna	0.417	23.5	1241	24	0.17238	111	9.4	8970
1565	-61.72	-16.12	Aspidosperma cylindrocarpon	Angiosperm	LAMIIDS	Tropical seasonal forest/savanna	0.328	23.5	1241	24	0.17238	111	9.4	8970
1566	-61.72	-16.12	Aspidosperma cylindrocarpon	Angiosperm	LAMIIDS	Tropical seasonal forest/savanna	0.403	23.5	1241	24	0.17238	111	9.4	8970
1567	-61.72	-16.12	Aspidosperma cylindrocarpon	Angiosperm	LAMIIDS	Tropical seasonal forest/savanna	0.371	23.5	1241	24	0.17238	111	9.4	8970
1568	-61.72	-16.12	Aspidosperma cylindrocarpon	Angiosperm	LAMIIDS	Tropical seasonal forest/savanna	0.539	23.5	1241	24	0.17238	111	9.4	8970
1569	-61.72	-16.12	Aspidosperma cylindrocarpon	Angiosperm	LAMIIDS	Tropical seasonal forest/savanna	0.421	23.5	1241	24	0.17238	111	9.4	8970
1570	-61.72	-16.12	Aspidosperma cylindrocarpon	Angiosperm	LAMIIDS	Tropical seasonal forest/savanna	0.453	23.5	1241	24	0.17238	111	9.4	8970
1571	-61.72	-16.12	Aspidosperma cylindrocarpon	Angiosperm	LAMIIDS	Tropical seasonal forest/savanna	0.576	23.5	1241	24	0.17238	111	9.4	8970
1572	-61.72	-16.12	Aspidosperma cylindrocarpon	Angiosperm	LAMIIDS	Tropical seasonal forest/savanna	0.614	23.5	1241	24	0.17238	111	9.4	8970
1573	-61.72	-16.12	Aspidosperma cylindrocarpon	Angiosperm	LAMIIDS	Tropical seasonal forest/savanna	0.44	23.5	1241	24	0.17238	111	9.4	8970
1574	-61.72	-16.12	Aspidosperma cylindrocarpon	Angiosperm	LAMIIDS	Tropical seasonal forest/savanna	0.482	23.5	1241	24	0.17238	111	9.4	8970
1575	-61.72	-16.12	Aspidosperma cylindrocarpon	Angiosperm	LAMIIDS	Tropical seasonal forest/savanna	0.504	23.5	1241	24	0.17238	111	9.4	8970
1576	-61.72	-16.12	Aspidosperma cylindrocarpon	Angiosperm	LAMIIDS	Tropical seasonal forest/savanna	0.436	23.5	1241	24	0.17238	111	9.4	8970
1577	-61.72	-16.12	Aspidosperma tomentosum	Angiosperm	LAMIIDS	Tropical seasonal forest/savanna	0.499	23.5	1241	24	0.17238	111	9.4	8970
1578	-61.72	-16.12	Aspidosperma tomentosum	Angiosperm	LAMIIDS	Tropical seasonal forest/savanna	0.435	23.5	1241	24	0.17238	111	9.4	8970
1579	-61.72	-16.12	Aspidosperma tomentosum	Angiosperm	LAMIIDS	Tropical seasonal forest/savanna	0.493	23.5	1241	24	0.17238	111	9.4	8970
1580	-61.72	-16.12	Aspidosperma tomentosum	Angiosperm	LAMIIDS	Tropical seasonal forest/savanna	0.495	23.5	1241	24	0.17238	111	9.4	8970
1581	-61.72	-16.12	Aspidosperma tomentosum	Angiosperm	LAMIIDS	Tropical seasonal forest/savanna	0.505	23.5	1241	24	0.17238	111	9.4	8970
1582	-61.72	-16.12	Aspidosperma tomentosum	Angiosperm	LAMIIDS	Tropical seasonal forest/savanna	0.468	23.5	1241	24	0.17238	111	9.4	8970
1583	-61.72	-16.12	Aspidosperma tomentosum	Angiosperm	LAMIIDS	Tropical seasonal forest/savanna	0.482	23.5	1241	24	0.17238	111	9.4	8970
1584	-61.72	-16.12	Aspidosperma tomentosum	Angiosperm	LAMIIDS	Tropical seasonal forest/savanna	0.537	23.5	1241	24	0.17238	111	9.4	8970
1585	-61.72	-16.12	Aspidosperma tomentosum	Angiosperm	LAMIIDS	Tropical seasonal forest/savanna	0.665	23.5	1241	24	0.17238	111	9.4	8970
1586	-61.72	-16.12	Aspidosperma tomentosum	Angiosperm	LAMIIDS	Tropical seasonal forest/savanna	0.661	23.5	1241	24	0.17238	111	9.4	8970
1587	-61.72	-16.12	Batocarpus amazonicus	Angiosperm	FABIDS	Tropical seasonal forest/savanna	0.497	23.5	1241	24	0.17238	111	9.4	8970
1588	-61.72	-16.12	Batocarpus amazonicus	Angiosperm	FABIDS	Tropical seasonal forest/savanna	0.497	23.5	1241	24	0.17238	111	9.4	8970
1589	-61.72	-16.12	Batocarpus amazonicus	Angiosperm	FABIDS	Tropical seasonal forest/savanna	0.505	23.5	1241	24	0.17238	111	9.4	8970
1590	-61.72	-16.12	Batocarpus amazonicus	Angiosperm	FABIDS	Tropical seasonal forest/savanna	0.511	23.5	1241	24	0.17238	111	9.4	8970
1591	-61.72	-16.12	Batocarpus amazonicus	Angiosperm	FABIDS	Tropical seasonal forest/savanna	0.441	23.5	1241	24	0.17238	111	9.4	8970
1592	-61.72	-16.12	Batocarpus amazonicus	Angiosperm	FABIDS	Tropical seasonal forest/savanna	0.129	23.5	1241	24	0.17238	111	9.4	8970
1593	-61.72	-16.12	Batocarpus amazonicus	Angiosperm	FABIDS	Tropical seasonal forest/savanna	0.175	23.5	1241	24	0.17238	111	9.4	8970
1594	-61.72	-16.12	Batocarpus amazonicus	Angiosperm	FABIDS	Tropical seasonal forest/savanna	0.449	23.5	1241	24	0.17238	111	9.4	8970
1595	-61.72	-16.12	Batocarpus amazonicus	Angiosperm	FABIDS	Tropical seasonal forest/savanna	0.372	23.5	1241	24	0.17238	111	9.4	8970
1596	-61.72	-16.12	Batocarpus amazonicus	Angiosperm	FABIDS	Tropical seasonal forest/savanna	0.205	23.5	1241	24	0.17238	111	9.4	8970
1597	-61.72	-16.12	Bougainvillea modesta	Angiosperm		Tropical seasonal forest/savanna	0.267	23.5	1241	24	0.17238	111	9.4	8970
1598	-61.72	-16.12	Bougainvillea modesta	Angiosperm		Tropical seasonal forest/savanna	0.55	23.5	1241	24	0.17238	111	9.4	8970
1599	-61.72	-16.12	Bougainvillea modesta	Angiosperm		Tropical seasonal forest/savanna	0.438	23.5	1241	24	0.17238	111	9.4	8970
1600	-61.72	-16.12	Bougainvillea modesta	Angiosperm		Tropical seasonal forest/savanna	0.746	23.5	1241	24	0.17238	111	9.4	8970
1601	-61.72	-16.12	Bougainvillea modesta	Angiosperm		Tropical seasonal forest/savanna	0.851	23.5	1241	24	0.17238	111	9.4	8970
1602	-61.72	-16.12	Capparidastrum petiolare	Angiosperm	MALVIDS	Tropical seasonal forest/savanna	0.45	23.5	1241	24	0.17238	111	9.4	8970
1603	-61.72	-16.12	Capparidastrum petiolare	Angiosperm	MALVIDS	Tropical seasonal forest/savanna	0.983	23.5	1241	24	0.17238	111	9.4	8970
1604	-61.72	-16.12	Capparidastrum petiolare	Angiosperm	MALVIDS	Tropical seasonal forest/savanna	0.668	23.5	1241	24	0.17238	111	9.4	8970
1605	-61.72	-16.12	Capparidastrum petiolare	Angiosperm	MALVIDS	Tropical seasonal forest/savanna	0.613	23.5	1241	24	0.17238	111	9.4	8970
1606	-61.72	-16.12	Capparidastrum petiolare	Angiosperm	MALVIDS	Tropical seasonal forest/savanna	0.487	23.5	1241	24	0.17238	111	9.4	8970
1607	-61.72	-16.12	Capparidastrum petiolare	Angiosperm	MALVIDS	Tropical seasonal forest/savanna	0.443	23.5	1241	24	0.17238	111	9.4	8970
1608	-61.72	-16.12	Capparidastrum petiolare	Angiosperm	MALVIDS	Tropical seasonal forest/savanna	0.429	23.5	1241	24	0.17238	111	9.4	8970
1609	-61.72	-16.12	Capparidastrum petiolare	Angiosperm	MALVIDS	Tropical seasonal forest/savanna	0.613	23.5	1241	24	0.17238	111	9.4	8970
1610	-61.72	-16.12	Capparidastrum petiolare	Angiosperm	MALVIDS	Tropical seasonal forest/savanna	0.559	23.5	1241	24	0.17238	111	9.4	8970
1611	-61.72	-16.12	Capparidastrum petiolare	Angiosperm	MALVIDS	Tropical seasonal forest/savanna	0.437	23.5	1241	24	0.17238	111	9.4	8970
1612	-61.72	-16.12	Cariniana estrellensis	Angiosperm		Tropical seasonal forest/savanna	0.568	23.5	1241	24	0.17238	111	9.4	8970
1613	-61.72	-16.12	Cariniana estrellensis	Angiosperm		Tropical seasonal forest/savanna	0.536	23.5	1241	24	0.17238	111	9.4	8970
1614	-61.72	-16.12	Cariniana estrellensis	Angiosperm		Tropical seasonal forest/savanna	0.401	23.5	1241	24	0.17238	111	9.4	8970
1615	-61.72	-16.12	Cariniana estrellensis	Angiosperm		Tropical seasonal forest/savanna	0.565	23.5	1241	24	0.17238	111	9.4	8970
1616	-61.72	-16.12	Cariniana estrellensis	Angiosperm		Tropical seasonal forest/savanna	0.515	23.5	1241	24	0.17238	111	9.4	8970
1617	-61.72	-16.12	Cariniana estrellensis	Angiosperm		Tropical seasonal forest/savanna	0.788	23.5	1241	24	0.17238	111	9.4	8970
1618	-61.72	-16.12	Cariniana estrellensis	Angiosperm		Tropical seasonal forest/savanna	0.466	23.5	1241	24	0.17238	111	9.4	8970
1619	-61.72	-16.12	Cariniana estrellensis	Angiosperm		Tropical seasonal forest/savanna	0.538	23.5	1241	24	0.17238	111	9.4	8970
1620	-61.72	-16.12	Cariniana estrellensis	Angiosperm		Tropical seasonal forest/savanna	0.547	23.5	1241	24	0.17238	111	9.4	8970
1621	-61.72	-16.12	Cariniana ianeirensis	Angiosperm		Tropical seasonal forest/savanna	0.295	23.5	1241	24	0.17238	111	9.4	8970
1622	-61.72	-16.12	Cariniana ianeirensis	Angiosperm		Tropical seasonal forest/savanna	0.282	23.5	1241	24	0.17238	111	9.4	8970
1623	-61.72	-16.12	Cariniana ianeirensis	Angiosperm		Tropical seasonal forest/savanna	0.169	23.5	1241	24	0.17238	111	9.4	8970
1624	-61.72	-16.12	Cariniana ianeirensis	Angiosperm		Tropical seasonal forest/savanna	0.526	23.5	1241	24	0.17238	111	9.4	8970
1625	-61.72	-16.12	Cariniana ianeirensis	Angiosperm		Tropical seasonal forest/savanna	0.231	23.5	1241	24	0.17238	111	9.4	8970
1626	-61.72	-16.12	Cariniana ianeirensis	Angiosperm		Tropical seasonal forest/savanna	0.302	23.5	1241	24	0.17238	111	9.4	8970
1627	-61.72	-16.12	Cariniana ianeirensis	Angiosperm		Tropical seasonal forest/savanna	0.315	23.5	1241	24	0.17238	111	9.4	8970
1628	-61.72	-16.12	Cariniana ianeirensis	Angiosperm		Tropical seasonal forest/savanna	0.335	23.5	1241	24	0.17238	111	9.4	8970
1629	-61.72	-16.12	Cariniana ianeirensis	Angiosperm		Tropical seasonal forest/savanna	0.275	23.5	1241	24	0.17238	111	9.4	8970
1630	-61.72	-16.12	Cariniana ianeirensis	Angiosperm		Tropical seasonal forest/savanna	0.371	23.5	1241	24	0.17238	111	9.4	8970
1631	-61.72	-16.12	Casearia gossypiosperma	Angiosperm	FABIDS	Tropical seasonal forest/savanna	1.153	23.5	1241	24	0.17238	111	9.4	8970
1632	-61.72	-16.12	Casearia gossypiosperma	Angiosperm	FABIDS	Tropical seasonal forest/savanna	0.972	23.5	1241	24	0.17238	111	9.4	8970
1633	-61.72	-16.12	Casearia gossypiosperma	Angiosperm	FABIDS	Tropical seasonal forest/savanna	0.756	23.5	1241	24	0.17238	111	9.4	8970
1634	-61.72	-16.12	Casearia gossypiosperma	Angiosperm	FABIDS	Tropical seasonal forest/savanna	0.757	23.5	1241	24	0.17238	111	9.4	8970
1635	-61.72	-16.12	Casearia gossypiosperma	Angiosperm	FABIDS	Tropical seasonal forest/savanna	1.063	23.5	1241	24	0.17238	111	9.4	8970
1636	-61.72	-16.12	Casearia gossypiosperma	Angiosperm	FABIDS	Tropical seasonal forest/savanna	0.8	23.5	1241	24	0.17238	111	9.4	8970
1637	-61.72	-16.12	Casearia gossypiosperma	Angiosperm	FABIDS	Tropical seasonal forest/savanna	0.822	23.5	1241	24	0.17238	111	9.4	8970
1638	-61.72	-16.12	Casearia gossypiosperma	Angiosperm	FABIDS	Tropical seasonal forest/savanna	0.514	23.5	1241	24	0.17238	111	9.4	8970
1639	-61.72	-16.12	Casearia gossypiosperma	Angiosperm	FABIDS	Tropical seasonal forest/savanna	0.685	23.5	1241	24	0.17238	111	9.4	8970
1640	-61.72	-16.12	Casearia gossypiosperma	Angiosperm	FABIDS	Tropical seasonal forest/savanna	0.48	23.5	1241	24	0.17238	111	9.4	8970
1641	-61.72	-16.12	Casearia gossypiosperma	Angiosperm	FABIDS	Tropical seasonal forest/savanna	1.327	23.5	1241	24	0.17238	111	9.4	8970
1642	-61.72	-16.12	Casearia gossypiosperma	Angiosperm	FABIDS	Tropical seasonal forest/savanna	0.987	23.5	1241	24	0.17238	111	9.4	8970
1643	-61.72	-16.12	Casearia gossypiosperma	Angiosperm	FABIDS	Tropical seasonal forest/savanna	0.674	23.5	1241	24	0.17238	111	9.4	8970
1644	-61.72	-16.12	Casearia gossypiosperma	Angiosperm	FABIDS	Tropical seasonal forest/savanna	0.667	23.5	1241	24	0.17238	111	9.4	8970
1645	-61.72	-16.12	Casearia gossypiosperma	Angiosperm	FABIDS	Tropical seasonal forest/savanna	0.708	23.5	1241	24	0.17238	111	9.4	8970
1646	-61.72	-16.12	Casearia gossypiosperma	Angiosperm	FABIDS	Tropical seasonal forest/savanna	0.627	23.5	1241	24	0.17238	111	9.4	8970
1647	-61.72	-16.12	Casearia gossypiosperma	Angiosperm	FABIDS	Tropical seasonal forest/savanna	0.579	23.5	1241	24	0.17238	111	9.4	8970
1648	-61.72	-16.12	Casearia gossypiosperma	Angiosperm	FABIDS	Tropical seasonal forest/savanna	0.599	23.5	1241	24	0.17238	111	9.4	8970
1649	-61.72	-16.12	Casearia gossypiosperma	Angiosperm	FABIDS	Tropical seasonal forest/savanna	0.707	23.5	1241	24	0.17238	111	9.4	8970
1650	-61.72	-16.12	Casearia gossypiosperma	Angiosperm	FABIDS	Tropical seasonal forest/savanna	0.599	23.5	1241	24	0.17238	111	9.4	8970
1651	-61.72	-16.12	Cavanillesia hylogeiton	Angiosperm	MALVIDS	Tropical seasonal forest/savanna	0.165	23.5	1241	24	0.17238	111	9.4	8970
1652	-61.72	-16.12	Cavanillesia hylogeiton	Angiosperm	MALVIDS	Tropical seasonal forest/savanna	0.168	23.5	1241	24	0.17238	111	9.4	8970
1653	-61.72	-16.12	Cavanillesia hylogeiton	Angiosperm	MALVIDS	Tropical seasonal forest/savanna	0.156	23.5	1241	24	0.17238	111	9.4	8970
1654	-61.72	-16.12	Cavanillesia hylogeiton	Angiosperm	MALVIDS	Tropical seasonal forest/savanna	0.157	23.5	1241	24	0.17238	111	9.4	8970
1655	-61.72	-16.12	Cavanillesia hylogeiton	Angiosperm	MALVIDS	Tropical seasonal forest/savanna	0.174	23.5	1241	24	0.17238	111	9.4	8970
1656	-61.72	-16.12	Cavanillesia hylogeiton	Angiosperm	MALVIDS	Tropical seasonal forest/savanna	0.199	23.5	1241	24	0.17238	111	9.4	8970
1657	-61.72	-16.12	Cavanillesia hylogeiton	Angiosperm	MALVIDS	Tropical seasonal forest/savanna	0.177	23.5	1241	24	0.17238	111	9.4	8970
1658	-61.72	-16.12	Cavanillesia hylogeiton	Angiosperm	MALVIDS	Tropical seasonal forest/savanna	0.191	23.5	1241	24	0.17238	111	9.4	8970
1659	-61.72	-16.12	Cavanillesia hylogeiton	Angiosperm	MALVIDS	Tropical seasonal forest/savanna	0.205	23.5	1241	24	0.17238	111	9.4	8970
1660	-61.72	-16.12	Cavanillesia hylogeiton	Angiosperm	MALVIDS	Tropical seasonal forest/savanna	0.197	23.5	1241	24	0.17238	111	9.4	8970
1661	-61.72	-16.12	Cecropia concolor	Angiosperm	FABIDS	Tropical seasonal forest/savanna	0.13	23.5	1241	24	0.17238	111	9.4	8970
1662	-61.72	-16.12	Cecropia concolor	Angiosperm	FABIDS	Tropical seasonal forest/savanna	0.15	23.5	1241	24	0.17238	111	9.4	8970
1663	-61.72	-16.12	Cecropia concolor	Angiosperm	FABIDS	Tropical seasonal forest/savanna	0.17	23.5	1241	24	0.17238	111	9.4	8970
1664	-61.72	-16.12	Cecropia concolor	Angiosperm	FABIDS	Tropical seasonal forest/savanna	0.148	23.5	1241	24	0.17238	111	9.4	8970
1665	-61.72	-16.12	Cecropia concolor	Angiosperm	FABIDS	Tropical seasonal forest/savanna	0.162	23.5	1241	24	0.17238	111	9.4	8970
1666	-61.72	-16.12	Cecropia concolor	Angiosperm	FABIDS	Tropical seasonal forest/savanna	0.185	23.5	1241	24	0.17238	111	9.4	8970
1667	-61.72	-16.12	Cecropia concolor	Angiosperm	FABIDS	Tropical seasonal forest/savanna	0.416	23.5	1241	24	0.17238	111	9.4	8970
1668	-61.72	-16.12	Cecropia concolor	Angiosperm	FABIDS	Tropical seasonal forest/savanna	0.293	23.5	1241	24	0.17238	111	9.4	8970
1669	-61.72	-16.12	Cecropia concolor	Angiosperm	FABIDS	Tropical seasonal forest/savanna	0.346	23.5	1241	24	0.17238	111	9.4	8970
1670	-61.72	-16.12	Cecropia concolor	Angiosperm	FABIDS	Tropical seasonal forest/savanna	0.501	23.5	1241	24	0.17238	111	9.4	8970
1671	-61.72	-16.12	Cedrela fissilis	Angiosperm	MALVIDS	Tropical seasonal forest/savanna	0.177	23.5	1241	24	0.17238	111	9.4	8970
1672	-61.72	-16.12	Cedrela fissilis	Angiosperm	MALVIDS	Tropical seasonal forest/savanna	0.196	23.5	1241	24	0.17238	111	9.4	8970
1673	-61.72	-16.12	Cedrela fissilis	Angiosperm	MALVIDS	Tropical seasonal forest/savanna	0.239	23.5	1241	24	0.17238	111	9.4	8970
1674	-61.72	-16.12	Cedrela fissilis	Angiosperm	MALVIDS	Tropical seasonal forest/savanna	0.235	23.5	1241	24	0.17238	111	9.4	8970
1675	-61.72	-16.12	Cedrela fissilis	Angiosperm	MALVIDS	Tropical seasonal forest/savanna	0.154	23.5	1241	24	0.17238	111	9.4	8970
1676	-61.72	-16.12	Cedrela fissilis	Angiosperm	MALVIDS	Tropical seasonal forest/savanna	0.181	23.5	1241	24	0.17238	111	9.4	8970
1677	-61.72	-16.12	Ceiba samauma	Angiosperm	MALVIDS	Tropical seasonal forest/savanna	0.263	23.5	1241	24	0.17238	111	9.4	8970
1678	-61.72	-16.12	Ceiba samauma	Angiosperm	MALVIDS	Tropical seasonal forest/savanna	0.236	23.5	1241	24	0.17238	111	9.4	8970
1679	-61.72	-16.12	Ceiba samauma	Angiosperm	MALVIDS	Tropical seasonal forest/savanna	0.368	23.5	1241	24	0.17238	111	9.4	8970
1680	-61.72	-16.12	Ceiba samauma	Angiosperm	MALVIDS	Tropical seasonal forest/savanna	0.381	23.5	1241	24	0.17238	111	9.4	8970
1681	-61.72	-16.12	Ceiba speciosa	Angiosperm	MALVIDS	Tropical seasonal forest/savanna	0.134	23.5	1241	24	0.17238	111	9.4	8970
1682	-61.72	-16.12	Ceiba speciosa	Angiosperm	MALVIDS	Tropical seasonal forest/savanna	0.203	23.5	1241	24	0.17238	111	9.4	8970
1683	-61.72	-16.12	Ceiba speciosa	Angiosperm	MALVIDS	Tropical seasonal forest/savanna	0.243	23.5	1241	24	0.17238	111	9.4	8970
1684	-61.72	-16.12	Ceiba speciosa	Angiosperm	MALVIDS	Tropical seasonal forest/savanna	0.178	23.5	1241	24	0.17238	111	9.4	8970
1685	-61.72	-16.12	Ceiba speciosa	Angiosperm	MALVIDS	Tropical seasonal forest/savanna	0.11	23.5	1241	24	0.17238	111	9.4	8970
1686	-61.72	-16.12	Ceiba speciosa	Angiosperm	MALVIDS	Tropical seasonal forest/savanna	0.241	23.5	1241	24	0.17238	111	9.4	8970
1687	-61.72	-16.12	Ceiba speciosa	Angiosperm	MALVIDS	Tropical seasonal forest/savanna	0.155	23.5	1241	24	0.17238	111	9.4	8970
1688	-61.72	-16.12	Ceiba speciosa	Angiosperm	MALVIDS	Tropical seasonal forest/savanna	0.213	23.5	1241	24	0.17238	111	9.4	8970
1689	-61.72	-16.12	Ceiba speciosa	Angiosperm	MALVIDS	Tropical seasonal forest/savanna	0.169	23.5	1241	24	0.17238	111	9.4	8970
1690	-61.72	-16.12	Ceiba speciosa	Angiosperm	MALVIDS	Tropical seasonal forest/savanna	0.216	23.5	1241	24	0.17238	111	9.4	8970
1691	-61.72	-16.12	Centrolobium microchaete	Angiosperm	FABIDS	Tropical seasonal forest/savanna	0.529	23.5	1241	24	0.17238	111	9.4	8970
1692	-61.72	-16.12	Centrolobium microchaete	Angiosperm	FABIDS	Tropical seasonal forest/savanna	0.875	23.5	1241	24	0.17238	111	9.4	8970
1693	-61.72	-16.12	Centrolobium microchaete	Angiosperm	FABIDS	Tropical seasonal forest/savanna	0.688	23.5	1241	24	0.17238	111	9.4	8970
1694	-61.72	-16.12	Centrolobium microchaete	Angiosperm	FABIDS	Tropical seasonal forest/savanna	0.576	23.5	1241	24	0.17238	111	9.4	8970
1695	-61.72	-16.12	Centrolobium microchaete	Angiosperm	FABIDS	Tropical seasonal forest/savanna	0.725	23.5	1241	24	0.17238	111	9.4	8970
1696	-61.72	-16.12	Centrolobium microchaete	Angiosperm	FABIDS	Tropical seasonal forest/savanna	0.641	23.5	1241	24	0.17238	111	9.4	8970
1697	-61.72	-16.12	Centrolobium microchaete	Angiosperm	FABIDS	Tropical seasonal forest/savanna	0.493	23.5	1241	24	0.17238	111	9.4	8970
1698	-61.72	-16.12	Centrolobium microchaete	Angiosperm	FABIDS	Tropical seasonal forest/savanna	0.623	23.5	1241	24	0.17238	111	9.4	8970
1699	-61.72	-16.12	Centrolobium microchaete	Angiosperm	FABIDS	Tropical seasonal forest/savanna	0.872	23.5	1241	24	0.17238	111	9.4	8970
1700	-61.72	-16.12	Centrolobium microchaete	Angiosperm	FABIDS	Tropical seasonal forest/savanna	0.756	23.5	1241	24	0.17238	111	9.4	8970
1701	-61.72	-16.12	Centrolobium microchaete	Angiosperm	FABIDS	Tropical seasonal forest/savanna	0.627	23.5	1241	24	0.17238	111	9.4	8970
1702	-61.72	-16.12	Centrolobium microchaete	Angiosperm	FABIDS	Tropical seasonal forest/savanna	0.582	23.5	1241	24	0.17238	111	9.4	8970
1703	-61.72	-16.12	Centrolobium microchaete	Angiosperm	FABIDS	Tropical seasonal forest/savanna	0.467	23.5	1241	24	0.17238	111	9.4	8970
1704	-61.72	-16.12	Centrolobium microchaete	Angiosperm	FABIDS	Tropical seasonal forest/savanna	0.792	23.5	1241	24	0.17238	111	9.4	8970
1705	-61.72	-16.12	Centrolobium microchaete	Angiosperm	FABIDS	Tropical seasonal forest/savanna	0.621	23.5	1241	24	0.17238	111	9.4	8970
1706	-61.72	-16.12	Centrolobium microchaete	Angiosperm	FABIDS	Tropical seasonal forest/savanna	0.676	23.5	1241	24	0.17238	111	9.4	8970
1707	-61.72	-16.12	Centrolobium microchaete	Angiosperm	FABIDS	Tropical seasonal forest/savanna	0.596	23.5	1241	24	0.17238	111	9.4	8970
1708	-61.72	-16.12	Centrolobium microchaete	Angiosperm	FABIDS	Tropical seasonal forest/savanna	0.381	23.5	1241	24	0.17238	111	9.4	8970
1709	-61.72	-16.12	Centrolobium microchaete	Angiosperm	FABIDS	Tropical seasonal forest/savanna	0.453	23.5	1241	24	0.17238	111	9.4	8970
1710	-61.72	-16.12	Centrolobium microchaete	Angiosperm	FABIDS	Tropical seasonal forest/savanna	0.516	23.5	1241	24	0.17238	111	9.4	8970
1711	-61.72	-16.12	Combretum leprosum	Angiosperm	MALVIDS	Tropical seasonal forest/savanna	0.681	23.5	1241	24	0.17238	111	9.4	8970
1712	-61.72	-16.12	Combretum leprosum	Angiosperm	MALVIDS	Tropical seasonal forest/savanna	0.624	23.5	1241	24	0.17238	111	9.4	8970
1713	-61.72	-16.12	Combretum leprosum	Angiosperm	MALVIDS	Tropical seasonal forest/savanna	0.791	23.5	1241	24	0.17238	111	9.4	8970
1714	-61.72	-16.12	Combretum leprosum	Angiosperm	MALVIDS	Tropical seasonal forest/savanna	1.023	23.5	1241	24	0.17238	111	9.4	8970
1715	-61.72	-16.12	Combretum leprosum	Angiosperm	MALVIDS	Tropical seasonal forest/savanna	0.525	23.5	1241	24	0.17238	111	9.4	8970
1716	-61.72	-16.12	Combretum leprosum	Angiosperm	MALVIDS	Tropical seasonal forest/savanna	0.611	23.5	1241	24	0.17238	111	9.4	8970
1717	-61.72	-16.12	Combretum leprosum	Angiosperm	MALVIDS	Tropical seasonal forest/savanna	0.661	23.5	1241	24	0.17238	111	9.4	8970
1718	-61.72	-16.12	Combretum leprosum	Angiosperm	MALVIDS	Tropical seasonal forest/savanna	0.464	23.5	1241	24	0.17238	111	9.4	8970
1719	-61.72	-16.12	Combretum leprosum	Angiosperm	MALVIDS	Tropical seasonal forest/savanna	0.64	23.5	1241	24	0.17238	111	9.4	8970
1720	-61.72	-16.12	Combretum leprosum	Angiosperm	MALVIDS	Tropical seasonal forest/savanna	0.851	23.5	1241	24	0.17238	111	9.4	8970
1721	-61.72	-16.12	Cordiera macrophylla	Angiosperm	LAMIIDS	Tropical seasonal forest/savanna	0.416	23.5	1241	24	0.17238	111	9.4	8970
1722	-61.72	-16.12	Cordiera macrophylla	Angiosperm	LAMIIDS	Tropical seasonal forest/savanna	0.956	23.5	1241	24	0.17238	111	9.4	8970
1723	-61.72	-16.12	Cordiera macrophylla	Angiosperm	LAMIIDS	Tropical seasonal forest/savanna	0.845	23.5	1241	24	0.17238	111	9.4	8970
1724	-61.72	-16.12	Cordiera macrophylla	Angiosperm	LAMIIDS	Tropical seasonal forest/savanna	0.661	23.5	1241	24	0.17238	111	9.4	8970
1725	-61.72	-16.12	Cordiera macrophylla	Angiosperm	LAMIIDS	Tropical seasonal forest/savanna	0.755	23.5	1241	24	0.17238	111	9.4	8970
1726	-61.72	-16.12	Cordiera macrophylla	Angiosperm	LAMIIDS	Tropical seasonal forest/savanna	1.097	23.5	1241	24	0.17238	111	9.4	8970
1727	-61.72	-16.12	Cordiera macrophylla	Angiosperm	LAMIIDS	Tropical seasonal forest/savanna	0.68	23.5	1241	24	0.17238	111	9.4	8970
1728	-61.72	-16.12	Cordiera macrophylla	Angiosperm	LAMIIDS	Tropical seasonal forest/savanna	0.986	23.5	1241	24	0.17238	111	9.4	8970
1729	-61.72	-16.12	Cordiera macrophylla	Angiosperm	LAMIIDS	Tropical seasonal forest/savanna	0.997	23.5	1241	24	0.17238	111	9.4	8970
1730	-61.72	-16.12	Cordiera macrophylla	Angiosperm	LAMIIDS	Tropical seasonal forest/savanna	0.732	23.5	1241	24	0.17238	111	9.4	8970
1731	-61.72	-16.12	Erythroxylum daphnites	Angiosperm	FABIDS	Tropical seasonal forest/savanna	0.674	23.5	1241	24	0.17238	111	9.4	8970
1732	-61.72	-16.12	Erythroxylum daphnites	Angiosperm	FABIDS	Tropical seasonal forest/savanna	0.67	23.5	1241	24	0.17238	111	9.4	8970
1733	-61.72	-16.12	Erythroxylum daphnites	Angiosperm	FABIDS	Tropical seasonal forest/savanna	0.693	23.5	1241	24	0.17238	111	9.4	8970
1734	-61.72	-16.12	Erythroxylum daphnites	Angiosperm	FABIDS	Tropical seasonal forest/savanna	0.712	23.5	1241	24	0.17238	111	9.4	8970
1735	-61.72	-16.12	Erythroxylum daphnites	Angiosperm	FABIDS	Tropical seasonal forest/savanna	0.683	23.5	1241	24	0.17238	111	9.4	8970
1736	-61.72	-16.12	Erythroxylum daphnites	Angiosperm	FABIDS	Tropical seasonal forest/savanna	0.394	23.5	1241	24	0.17238	111	9.4	8970
1737	-61.72	-16.12	Erythroxylum daphnites	Angiosperm	FABIDS	Tropical seasonal forest/savanna	0.654	23.5	1241	24	0.17238	111	9.4	8970
1738	-61.72	-16.12	Erythroxylum daphnites	Angiosperm	FABIDS	Tropical seasonal forest/savanna	0.674	23.5	1241	24	0.17238	111	9.4	8970
1739	-61.72	-16.12	Erythroxylum daphnites	Angiosperm	FABIDS	Tropical seasonal forest/savanna	0.599	23.5	1241	24	0.17238	111	9.4	8970
1740	-61.72	-16.12	Ficus boliviana	Angiosperm	FABIDS	Tropical seasonal forest/savanna	0.299	23.5	1241	24	0.17238	111	9.4	8970
1741	-61.72	-16.12	Ficus boliviana	Angiosperm	FABIDS	Tropical seasonal forest/savanna	0.472	23.5	1241	24	0.17238	111	9.4	8970
1742	-61.72	-16.12	Ficus boliviana	Angiosperm	FABIDS	Tropical seasonal forest/savanna	0.219	23.5	1241	24	0.17238	111	9.4	8970
1743	-61.72	-16.12	Ficus boliviana	Angiosperm	FABIDS	Tropical seasonal forest/savanna	0.259	23.5	1241	24	0.17238	111	9.4	8970
1744	-61.72	-16.12	Ficus boliviana	Angiosperm	FABIDS	Tropical seasonal forest/savanna	0.182	23.5	1241	24	0.17238	111	9.4	8970
1745	-61.72	-16.12	Ficus boliviana	Angiosperm	FABIDS	Tropical seasonal forest/savanna	0.297	23.5	1241	24	0.17238	111	9.4	8970
1746	-61.72	-16.12	Ficus boliviana	Angiosperm	FABIDS	Tropical seasonal forest/savanna	0.228	23.5	1241	24	0.17238	111	9.4	8970
1747	-61.72	-16.12	Ficus boliviana	Angiosperm	FABIDS	Tropical seasonal forest/savanna	0.226	23.5	1241	24	0.17238	111	9.4	8970
1748	-61.72	-16.12	Ficus boliviana	Angiosperm	FABIDS	Tropical seasonal forest/savanna	0.323	23.5	1241	24	0.17238	111	9.4	8970
1749	-61.72	-16.12	Ficus boliviana	Angiosperm	FABIDS	Tropical seasonal forest/savanna	0.388	23.5	1241	24	0.17238	111	9.4	8970
1750	-61.72	-16.12	Gallesia integrifolia	Angiosperm		Tropical seasonal forest/savanna	0.577	23.5	1241	24	0.17238	111	9.4	8970
1751	-61.72	-16.12	Gallesia integrifolia	Angiosperm		Tropical seasonal forest/savanna	0.353	23.5	1241	24	0.17238	111	9.4	8970
1752	-61.72	-16.12	Gallesia integrifolia	Angiosperm		Tropical seasonal forest/savanna	0.652	23.5	1241	24	0.17238	111	9.4	8970
1753	-61.72	-16.12	Gallesia integrifolia	Angiosperm		Tropical seasonal forest/savanna	0.456	23.5	1241	24	0.17238	111	9.4	8970
1754	-61.72	-16.12	Gallesia integrifolia	Angiosperm		Tropical seasonal forest/savanna	0.41	23.5	1241	24	0.17238	111	9.4	8970
1755	-61.72	-16.12	Gallesia integrifolia	Angiosperm		Tropical seasonal forest/savanna	0.573	23.5	1241	24	0.17238	111	9.4	8970
1756	-61.72	-16.12	Gallesia integrifolia	Angiosperm		Tropical seasonal forest/savanna	0.427	23.5	1241	24	0.17238	111	9.4	8970
1757	-61.72	-16.12	Gallesia integrifolia	Angiosperm		Tropical seasonal forest/savanna	0.537	23.5	1241	24	0.17238	111	9.4	8970
1758	-61.72	-16.12	Gallesia integrifolia	Angiosperm		Tropical seasonal forest/savanna	0.419	23.5	1241	24	0.17238	111	9.4	8970
1759	-61.72	-16.12	Gallesia integrifolia	Angiosperm		Tropical seasonal forest/savanna	0.617	23.5	1241	24	0.17238	111	9.4	8970
1760	-61.72	-16.12	Gallesia integrifolia	Angiosperm		Tropical seasonal forest/savanna	0.394	23.5	1241	24	0.17238	111	9.4	8970
1761	-61.72	-16.12	Gallesia integrifolia	Angiosperm		Tropical seasonal forest/savanna	0.343	23.5	1241	24	0.17238	111	9.4	8970
1762	-61.72	-16.12	Gallesia integrifolia	Angiosperm		Tropical seasonal forest/savanna	0.69	23.5	1241	24	0.17238	111	9.4	8970
1763	-61.72	-16.12	Gallesia integrifolia	Angiosperm		Tropical seasonal forest/savanna	0.338	23.5	1241	24	0.17238	111	9.4	8970
1764	-61.72	-16.12	Gallesia integrifolia	Angiosperm		Tropical seasonal forest/savanna	0.235	23.5	1241	24	0.17238	111	9.4	8970
1765	-61.72	-16.12	Gallesia integrifolia	Angiosperm		Tropical seasonal forest/savanna	0.52	23.5	1241	24	0.17238	111	9.4	8970
1766	-61.72	-16.12	Gallesia integrifolia	Angiosperm		Tropical seasonal forest/savanna	0.381	23.5	1241	24	0.17238	111	9.4	8970
1767	-61.72	-16.12	Gallesia integrifolia	Angiosperm		Tropical seasonal forest/savanna	0.521	23.5	1241	24	0.17238	111	9.4	8970
1768	-61.72	-16.12	Gallesia integrifolia	Angiosperm		Tropical seasonal forest/savanna	0.395	23.5	1241	24	0.17238	111	9.4	8970
1769	-61.72	-16.12	Gallesia integrifolia	Angiosperm		Tropical seasonal forest/savanna	0.377	23.5	1241	24	0.17238	111	9.4	8970
1770	-61.72	-16.12	Guibourtia chodatiana	Angiosperm	FABIDS	Tropical seasonal forest/savanna	0.839	23.5	1241	24	0.17238	111	9.4	8970
1771	-61.72	-16.12	Guibourtia chodatiana	Angiosperm	FABIDS	Tropical seasonal forest/savanna	0.885	23.5	1241	24	0.17238	111	9.4	8970
1772	-61.72	-16.12	Guibourtia chodatiana	Angiosperm	FABIDS	Tropical seasonal forest/savanna	0.882	23.5	1241	24	0.17238	111	9.4	8970
1773	-61.72	-16.12	Guibourtia chodatiana	Angiosperm	FABIDS	Tropical seasonal forest/savanna	0.935	23.5	1241	24	0.17238	111	9.4	8970
1774	-61.72	-16.12	Guibourtia chodatiana	Angiosperm	FABIDS	Tropical seasonal forest/savanna	0.852	23.5	1241	24	0.17238	111	9.4	8970
1775	-61.72	-16.12	Guibourtia chodatiana	Angiosperm	FABIDS	Tropical seasonal forest/savanna	0.871	23.5	1241	24	0.17238	111	9.4	8970
1776	-61.72	-16.12	Guibourtia chodatiana	Angiosperm	FABIDS	Tropical seasonal forest/savanna	0.777	23.5	1241	24	0.17238	111	9.4	8970
1777	-61.72	-16.12	Guibourtia chodatiana	Angiosperm	FABIDS	Tropical seasonal forest/savanna	0.875	23.5	1241	24	0.17238	111	9.4	8970
1778	-61.72	-16.12	Guibourtia chodatiana	Angiosperm	FABIDS	Tropical seasonal forest/savanna	0.793	23.5	1241	24	0.17238	111	9.4	8970
1779	-61.72	-16.12	Guibourtia chodatiana	Angiosperm	FABIDS	Tropical seasonal forest/savanna	0.822	23.5	1241	24	0.17238	111	9.4	8970
1780	-61.72	-16.12	Handroanthus impetiginosus	Angiosperm	LAMIIDS	Tropical seasonal forest/savanna	0.595	23.5	1241	24	0.17238	111	9.4	8970
1781	-61.72	-16.12	Handroanthus impetiginosus	Angiosperm	LAMIIDS	Tropical seasonal forest/savanna	0.592	23.5	1241	24	0.17238	111	9.4	8970
1782	-61.72	-16.12	Handroanthus impetiginosus	Angiosperm	LAMIIDS	Tropical seasonal forest/savanna	0.853	23.5	1241	24	0.17238	111	9.4	8970
1783	-61.72	-16.12	Handroanthus impetiginosus	Angiosperm	LAMIIDS	Tropical seasonal forest/savanna	0.658	23.5	1241	24	0.17238	111	9.4	8970
1784	-61.72	-16.12	Handroanthus impetiginosus	Angiosperm	LAMIIDS	Tropical seasonal forest/savanna	0.618	23.5	1241	24	0.17238	111	9.4	8970
1785	-61.72	-16.12	Handroanthus impetiginosus	Angiosperm	LAMIIDS	Tropical seasonal forest/savanna	0.633	23.5	1241	24	0.17238	111	9.4	8970
1786	-61.72	-16.12	Handroanthus impetiginosus	Angiosperm	LAMIIDS	Tropical seasonal forest/savanna	0.508	23.5	1241	24	0.17238	111	9.4	8970
1787	-61.72	-16.12	Handroanthus impetiginosus	Angiosperm	LAMIIDS	Tropical seasonal forest/savanna	0.569	23.5	1241	24	0.17238	111	9.4	8970
1788	-61.72	-16.12	Handroanthus impetiginosus	Angiosperm	LAMIIDS	Tropical seasonal forest/savanna	0.649	23.5	1241	24	0.17238	111	9.4	8970
1789	-61.72	-16.12	Handroanthus impetiginosus	Angiosperm	LAMIIDS	Tropical seasonal forest/savanna	0.678	23.5	1241	24	0.17238	111	9.4	8970
1790	-61.72	-16.12	Heliocarpus americanus	Angiosperm	MALVIDS	Tropical seasonal forest/savanna	0.155	23.5	1241	24	0.17238	111	9.4	8970
1791	-61.72	-16.12	Heliocarpus americanus	Angiosperm	MALVIDS	Tropical seasonal forest/savanna	0.128	23.5	1241	24	0.17238	111	9.4	8970
1792	-61.72	-16.12	Heliocarpus americanus	Angiosperm	MALVIDS	Tropical seasonal forest/savanna	0.157	23.5	1241	24	0.17238	111	9.4	8970
1793	-61.72	-16.12	Heliocarpus americanus	Angiosperm	MALVIDS	Tropical seasonal forest/savanna	0.205	23.5	1241	24	0.17238	111	9.4	8970
1794	-61.72	-16.12	Heliocarpus americanus	Angiosperm	MALVIDS	Tropical seasonal forest/savanna	0.203	23.5	1241	24	0.17238	111	9.4	8970
1795	-61.72	-16.12	Heliocarpus americanus	Angiosperm	MALVIDS	Tropical seasonal forest/savanna	0.319	23.5	1241	24	0.17238	111	9.4	8970
1796	-61.72	-16.12	Heliocarpus americanus	Angiosperm	MALVIDS	Tropical seasonal forest/savanna	0.216	23.5	1241	24	0.17238	111	9.4	8970
1797	-61.72	-16.12	Heliocarpus americanus	Angiosperm	MALVIDS	Tropical seasonal forest/savanna	0.264	23.5	1241	24	0.17238	111	9.4	8970
1798	-61.72	-16.12	Heliocarpus americanus	Angiosperm	MALVIDS	Tropical seasonal forest/savanna	0.229	23.5	1241	24	0.17238	111	9.4	8970
1799	-61.72	-16.12	Heliocarpus americanus	Angiosperm	MALVIDS	Tropical seasonal forest/savanna	0.238	23.5	1241	24	0.17238	111	9.4	8970
1800	-61.72	-16.12	Hirtella triandra	Angiosperm	FABIDS	Tropical seasonal forest/savanna	0.742	23.5	1241	24	0.17238	111	9.4	8970
1801	-61.72	-16.12	Hirtella triandra	Angiosperm	FABIDS	Tropical seasonal forest/savanna	0.377	23.5	1241	24	0.17238	111	9.4	8970
1802	-61.72	-16.12	Hirtella triandra	Angiosperm	FABIDS	Tropical seasonal forest/savanna	0.483	23.5	1241	24	0.17238	111	9.4	8970
1803	-61.72	-16.12	Hirtella triandra	Angiosperm	FABIDS	Tropical seasonal forest/savanna	0.895	23.5	1241	24	0.17238	111	9.4	8970
1804	-61.72	-16.12	Hirtella triandra	Angiosperm	FABIDS	Tropical seasonal forest/savanna	0.727	23.5	1241	24	0.17238	111	9.4	8970
1805	-61.72	-16.12	Hirtella triandra	Angiosperm	FABIDS	Tropical seasonal forest/savanna	0.962	23.5	1241	24	0.17238	111	9.4	8970
1806	-61.72	-16.12	Hirtella triandra	Angiosperm	FABIDS	Tropical seasonal forest/savanna	0.787	23.5	1241	24	0.17238	111	9.4	8970
1807	-61.72	-16.12	Hirtella triandra	Angiosperm	FABIDS	Tropical seasonal forest/savanna	0.419	23.5	1241	24	0.17238	111	9.4	8970
1808	-61.72	-16.12	Hirtella triandra	Angiosperm	FABIDS	Tropical seasonal forest/savanna	0.913	23.5	1241	24	0.17238	111	9.4	8970
1809	-61.72	-16.12	Hirtella triandra	Angiosperm	FABIDS	Tropical seasonal forest/savanna	0.441	23.5	1241	24	0.17238	111	9.4	8970
1810	-61.72	-16.12	Hura crepitans	Angiosperm	FABIDS	Tropical seasonal forest/savanna	0.117	23.5	1241	24	0.17238	111	9.4	8970
1811	-61.72	-16.12	Hura crepitans	Angiosperm	FABIDS	Tropical seasonal forest/savanna	0.131	23.5	1241	24	0.17238	111	9.4	8970
1812	-61.72	-16.12	Hura crepitans	Angiosperm	FABIDS	Tropical seasonal forest/savanna	0.267	23.5	1241	24	0.17238	111	9.4	8970
1813	-61.72	-16.12	Hura crepitans	Angiosperm	FABIDS	Tropical seasonal forest/savanna	0.155	23.5	1241	24	0.17238	111	9.4	8970
1814	-61.72	-16.12	Hura crepitans	Angiosperm	FABIDS	Tropical seasonal forest/savanna	0.167	23.5	1241	24	0.17238	111	9.4	8970
1815	-61.72	-16.12	Hura crepitans	Angiosperm	FABIDS	Tropical seasonal forest/savanna	0.183	23.5	1241	24	0.17238	111	9.4	8970
1816	-61.72	-16.12	Hymenaea courbaril	Angiosperm	FABIDS	Tropical seasonal forest/savanna	0.547	23.5	1241	24	0.17238	111	9.4	8970
1817	-61.72	-16.12	Hymenaea courbaril	Angiosperm	FABIDS	Tropical seasonal forest/savanna	0.43	23.5	1241	24	0.17238	111	9.4	8970
1818	-61.72	-16.12	Hymenaea courbaril	Angiosperm	FABIDS	Tropical seasonal forest/savanna	0.525	23.5	1241	24	0.17238	111	9.4	8970
1819	-61.72	-16.12	Hymenaea courbaril	Angiosperm	FABIDS	Tropical seasonal forest/savanna	0.44	23.5	1241	24	0.17238	111	9.4	8970
1820	-61.72	-16.12	Hymenaea courbaril	Angiosperm	FABIDS	Tropical seasonal forest/savanna	0.569	23.5	1241	24	0.17238	111	9.4	8970
1821	-61.72	-16.12	Hymenaea courbaril	Angiosperm	FABIDS	Tropical seasonal forest/savanna	0.947	23.5	1241	24	0.17238	111	9.4	8970
1822	-61.72	-16.12	Hymenaea courbaril	Angiosperm	FABIDS	Tropical seasonal forest/savanna	0.905	23.5	1241	24	0.17238	111	9.4	8970
1823	-61.72	-16.12	Hymenaea courbaril	Angiosperm	FABIDS	Tropical seasonal forest/savanna	0.061	23.5	1241	24	0.17238	111	9.4	8970
1824	-61.72	-16.12	Hymenaea courbaril	Angiosperm	FABIDS	Tropical seasonal forest/savanna	0.411	23.5	1241	24	0.17238	111	9.4	8970
1825	-61.72	-16.12	Jacaratia spinosa	Angiosperm	MALVIDS	Tropical seasonal forest/savanna	0.138	23.5	1241	24	0.17238	111	9.4	8970
1826	-61.72	-16.12	Jacaratia spinosa	Angiosperm	MALVIDS	Tropical seasonal forest/savanna	0.173	23.5	1241	24	0.17238	111	9.4	8970
1827	-61.72	-16.12	Jacaratia spinosa	Angiosperm	MALVIDS	Tropical seasonal forest/savanna	0.099	23.5	1241	24	0.17238	111	9.4	8970
1828	-61.72	-16.12	Jacaratia spinosa	Angiosperm	MALVIDS	Tropical seasonal forest/savanna	0.145	23.5	1241	24	0.17238	111	9.4	8970
1829	-61.72	-16.12	Jacaratia spinosa	Angiosperm	MALVIDS	Tropical seasonal forest/savanna	0.157	23.5	1241	24	0.17238	111	9.4	8970
1830	-61.72	-16.12	Jacaratia spinosa	Angiosperm	MALVIDS	Tropical seasonal forest/savanna	0.179	23.5	1241	24	0.17238	111	9.4	8970
1831	-61.72	-16.12	Jacaratia spinosa	Angiosperm	MALVIDS	Tropical seasonal forest/savanna	0.175	23.5	1241	24	0.17238	111	9.4	8970
1832	-61.72	-16.12	Jacaratia spinosa	Angiosperm	MALVIDS	Tropical seasonal forest/savanna	0.126	23.5	1241	24	0.17238	111	9.4	8970
1833	-61.72	-16.12	Jacaratia spinosa	Angiosperm	MALVIDS	Tropical seasonal forest/savanna	0.192	23.5	1241	24	0.17238	111	9.4	8970
1834	-61.72	-16.12	Licaria triandra	Angiosperm	MAGNOLIIDS	Tropical seasonal forest/savanna	0.441	23.5	1241	24	0.17238	111	9.4	8970
1835	-61.72	-16.12	Licaria triandra	Angiosperm	MAGNOLIIDS	Tropical seasonal forest/savanna	0.524	23.5	1241	24	0.17238	111	9.4	8970
1836	-61.72	-16.12	Licaria triandra	Angiosperm	MAGNOLIIDS	Tropical seasonal forest/savanna	0.384	23.5	1241	24	0.17238	111	9.4	8970
1837	-61.72	-16.12	Licaria triandra	Angiosperm	MAGNOLIIDS	Tropical seasonal forest/savanna	0.515	23.5	1241	24	0.17238	111	9.4	8970
1838	-61.72	-16.12	Licaria triandra	Angiosperm	MAGNOLIIDS	Tropical seasonal forest/savanna	0.513	23.5	1241	24	0.17238	111	9.4	8970
1839	-61.72	-16.12	Licaria triandra	Angiosperm	MAGNOLIIDS	Tropical seasonal forest/savanna	0.538	23.5	1241	24	0.17238	111	9.4	8970
1840	-61.72	-16.12	Licaria triandra	Angiosperm	MAGNOLIIDS	Tropical seasonal forest/savanna	0.473	23.5	1241	24	0.17238	111	9.4	8970
1841	-61.72	-16.12	Licaria triandra	Angiosperm	MAGNOLIIDS	Tropical seasonal forest/savanna	0.537	23.5	1241	24	0.17238	111	9.4	8970
1842	-61.72	-16.12	Licaria triandra	Angiosperm	MAGNOLIIDS	Tropical seasonal forest/savanna	0.66	23.5	1241	24	0.17238	111	9.4	8970
1843	-61.72	-16.12	Licaria triandra	Angiosperm	MAGNOLIIDS	Tropical seasonal forest/savanna	0.42	23.5	1241	24	0.17238	111	9.4	8970
1844	-61.72	-16.12	Machaerium acutifolium	Angiosperm	FABIDS	Tropical seasonal forest/savanna	0.408	23.5	1241	24	0.17238	111	9.4	8970
1845	-61.72	-16.12	Machaerium acutifolium	Angiosperm	FABIDS	Tropical seasonal forest/savanna	0.57	23.5	1241	24	0.17238	111	9.4	8970
1846	-61.72	-16.12	Machaerium acutifolium	Angiosperm	FABIDS	Tropical seasonal forest/savanna	0.794	23.5	1241	24	0.17238	111	9.4	8970
1847	-61.72	-16.12	Machaerium acutifolium	Angiosperm	FABIDS	Tropical seasonal forest/savanna	0.431	23.5	1241	24	0.17238	111	9.4	8970
1848	-61.72	-16.12	Machaerium acutifolium	Angiosperm	FABIDS	Tropical seasonal forest/savanna	0.817	23.5	1241	24	0.17238	111	9.4	8970
1849	-61.72	-16.12	Machaerium acutifolium	Angiosperm	FABIDS	Tropical seasonal forest/savanna	0.596	23.5	1241	24	0.17238	111	9.4	8970
1850	-61.72	-16.12	Machaerium acutifolium	Angiosperm	FABIDS	Tropical seasonal forest/savanna	0.723	23.5	1241	24	0.17238	111	9.4	8970
1851	-61.72	-16.12	Machaerium acutifolium	Angiosperm	FABIDS	Tropical seasonal forest/savanna	0.74	23.5	1241	24	0.17238	111	9.4	8970
1852	-61.72	-16.12	Machaerium acutifolium	Angiosperm	FABIDS	Tropical seasonal forest/savanna	0.473	23.5	1241	24	0.17238	111	9.4	8970
1853	-61.72	-16.12	Machaerium acutifolium	Angiosperm	FABIDS	Tropical seasonal forest/savanna	0.685	23.5	1241	24	0.17238	111	9.4	8970
1854	-61.72	-16.12	Phyllostylon rhamnoides	Angiosperm	FABIDS	Tropical seasonal forest/savanna	0.608	23.5	1241	24	0.17238	111	9.4	8970
1855	-61.72	-16.12	Phyllostylon rhamnoides	Angiosperm	FABIDS	Tropical seasonal forest/savanna	0.695	23.5	1241	24	0.17238	111	9.4	8970
1856	-61.72	-16.12	Phyllostylon rhamnoides	Angiosperm	FABIDS	Tropical seasonal forest/savanna	0.865	23.5	1241	24	0.17238	111	9.4	8970
1857	-61.72	-16.12	Phyllostylon rhamnoides	Angiosperm	FABIDS	Tropical seasonal forest/savanna	0.564	23.5	1241	24	0.17238	111	9.4	8970
1858	-61.72	-16.12	Phyllostylon rhamnoides	Angiosperm	FABIDS	Tropical seasonal forest/savanna	0.924	23.5	1241	24	0.17238	111	9.4	8970
1859	-61.72	-16.12	Phyllostylon rhamnoides	Angiosperm	FABIDS	Tropical seasonal forest/savanna	0.568	23.5	1241	24	0.17238	111	9.4	8970
1860	-61.72	-16.12	Phyllostylon rhamnoides	Angiosperm	FABIDS	Tropical seasonal forest/savanna	0.687	23.5	1241	24	0.17238	111	9.4	8970
1861	-61.72	-16.12	Phyllostylon rhamnoides	Angiosperm	FABIDS	Tropical seasonal forest/savanna	0.732	23.5	1241	24	0.17238	111	9.4	8970
1862	-61.72	-16.12	Phyllostylon rhamnoides	Angiosperm	FABIDS	Tropical seasonal forest/savanna	1.069	23.5	1241	24	0.17238	111	9.4	8970
1863	-61.72	-16.12	Phyllostylon rhamnoides	Angiosperm	FABIDS	Tropical seasonal forest/savanna	0.831	23.5	1241	24	0.17238	111	9.4	8970
1864	-61.72	-16.12	Plinia cauliflora	Angiosperm	MALVIDS	Tropical seasonal forest/savanna	1.392	23.5	1241	24	0.17238	111	9.4	8970
1865	-61.72	-16.12	Plinia cauliflora	Angiosperm	MALVIDS	Tropical seasonal forest/savanna	0.842	23.5	1241	24	0.17238	111	9.4	8970
1866	-61.72	-16.12	Plinia cauliflora	Angiosperm	MALVIDS	Tropical seasonal forest/savanna	1.033	23.5	1241	24	0.17238	111	9.4	8970
1867	-61.72	-16.12	Plinia cauliflora	Angiosperm	MALVIDS	Tropical seasonal forest/savanna	1.454	23.5	1241	24	0.17238	111	9.4	8970
1868	-61.72	-16.12	Plinia cauliflora	Angiosperm	MALVIDS	Tropical seasonal forest/savanna	1.146	23.5	1241	24	0.17238	111	9.4	8970
1869	-61.72	-16.12	Plinia cauliflora	Angiosperm	MALVIDS	Tropical seasonal forest/savanna	1.306	23.5	1241	24	0.17238	111	9.4	8970
1870	-61.72	-16.12	Plinia cauliflora	Angiosperm	MALVIDS	Tropical seasonal forest/savanna	1.245	23.5	1241	24	0.17238	111	9.4	8970
1871	-61.72	-16.12	Plinia cauliflora	Angiosperm	MALVIDS	Tropical seasonal forest/savanna	1.136	23.5	1241	24	0.17238	111	9.4	8970
1872	-61.72	-16.12	Plinia cauliflora	Angiosperm	MALVIDS	Tropical seasonal forest/savanna	1.468	23.5	1241	24	0.17238	111	9.4	8970
1873	-61.72	-16.12	Pogonopus tubulosus	Angiosperm	LAMIIDS	Tropical seasonal forest/savanna	1.079	23.5	1241	24	0.17238	111	9.4	8970
1874	-61.72	-16.12	Pogonopus tubulosus	Angiosperm	LAMIIDS	Tropical seasonal forest/savanna	0.851	23.5	1241	24	0.17238	111	9.4	8970
1875	-61.72	-16.12	Pogonopus tubulosus	Angiosperm	LAMIIDS	Tropical seasonal forest/savanna	0.702	23.5	1241	24	0.17238	111	9.4	8970
1876	-61.72	-16.12	Pogonopus tubulosus	Angiosperm	LAMIIDS	Tropical seasonal forest/savanna	1.017	23.5	1241	24	0.17238	111	9.4	8970
1877	-61.72	-16.12	Pogonopus tubulosus	Angiosperm	LAMIIDS	Tropical seasonal forest/savanna	0.518	23.5	1241	24	0.17238	111	9.4	8970
1878	-61.72	-16.12	Pourouma cecropiifolia	Angiosperm	FABIDS	Tropical seasonal forest/savanna	0.203	23.5	1241	24	0.17238	111	9.4	8970
1879	-61.72	-16.12	Pourouma cecropiifolia	Angiosperm	FABIDS	Tropical seasonal forest/savanna	0.187	23.5	1241	24	0.17238	111	9.4	8970
1880	-61.72	-16.12	Pourouma cecropiifolia	Angiosperm	FABIDS	Tropical seasonal forest/savanna	0.177	23.5	1241	24	0.17238	111	9.4	8970
1881	-61.72	-16.12	Pourouma cecropiifolia	Angiosperm	FABIDS	Tropical seasonal forest/savanna	0.244	23.5	1241	24	0.17238	111	9.4	8970
1882	-61.72	-16.12	Pourouma cecropiifolia	Angiosperm	FABIDS	Tropical seasonal forest/savanna	0.2	23.5	1241	24	0.17238	111	9.4	8970
1883	-61.72	-16.12	Pourouma cecropiifolia	Angiosperm	FABIDS	Tropical seasonal forest/savanna	0.282	23.5	1241	24	0.17238	111	9.4	8970
1884	-61.72	-16.12	Pourouma cecropiifolia	Angiosperm	FABIDS	Tropical seasonal forest/savanna	0.232	23.5	1241	24	0.17238	111	9.4	8970
1885	-61.72	-16.12	Pourouma cecropiifolia	Angiosperm	FABIDS	Tropical seasonal forest/savanna	0.199	23.5	1241	24	0.17238	111	9.4	8970
1886	-61.72	-16.12	Pourouma cecropiifolia	Angiosperm	FABIDS	Tropical seasonal forest/savanna	0.467	23.5	1241	24	0.17238	111	9.4	8970
1887	-61.72	-16.12	Pourouma cecropiifolia	Angiosperm	FABIDS	Tropical seasonal forest/savanna	0.364	23.5	1241	24	0.17238	111	9.4	8970
1888	-61.72	-16.12	Pouteria macrophylla	Angiosperm		Tropical seasonal forest/savanna	0.703	23.5	1241	24	0.17238	111	9.4	8970
1889	-61.72	-16.12	Pouteria macrophylla	Angiosperm		Tropical seasonal forest/savanna	0.62	23.5	1241	24	0.17238	111	9.4	8970
1890	-61.72	-16.12	Pouteria macrophylla	Angiosperm		Tropical seasonal forest/savanna	0.489	23.5	1241	24	0.17238	111	9.4	8970
1891	-61.72	-16.12	Pouteria macrophylla	Angiosperm		Tropical seasonal forest/savanna	0.468	23.5	1241	24	0.17238	111	9.4	8970
1892	-61.72	-16.12	Pouteria macrophylla	Angiosperm		Tropical seasonal forest/savanna	0.231	23.5	1241	24	0.17238	111	9.4	8970
1893	-61.72	-16.12	Pouteria macrophylla	Angiosperm		Tropical seasonal forest/savanna	0.342	23.5	1241	24	0.17238	111	9.4	8970
1894	-61.72	-16.12	Pouteria macrophylla	Angiosperm		Tropical seasonal forest/savanna	0.429	23.5	1241	24	0.17238	111	9.4	8970
1895	-61.72	-16.12	Pouteria macrophylla	Angiosperm		Tropical seasonal forest/savanna	0.346	23.5	1241	24	0.17238	111	9.4	8970
1896	-61.72	-16.12	Pouteria macrophylla	Angiosperm		Tropical seasonal forest/savanna	0.498	23.5	1241	24	0.17238	111	9.4	8970
1897	-61.72	-16.12	Pouteria macrophylla	Angiosperm		Tropical seasonal forest/savanna	0.354	23.5	1241	24	0.17238	111	9.4	8970
1898	-61.72	-16.12	Pouteria nemorosa	Angiosperm		Tropical seasonal forest/savanna	0.179	23.5	1241	24	0.17238	111	9.4	8970
1899	-61.72	-16.12	Pouteria nemorosa	Angiosperm		Tropical seasonal forest/savanna	0.389	23.5	1241	24	0.17238	111	9.4	8970
1900	-61.72	-16.12	Pouteria nemorosa	Angiosperm		Tropical seasonal forest/savanna	0.275	23.5	1241	24	0.17238	111	9.4	8970
1901	-61.72	-16.12	Pouteria nemorosa	Angiosperm		Tropical seasonal forest/savanna	0.368	23.5	1241	24	0.17238	111	9.4	8970
1902	-61.72	-16.12	Pouteria nemorosa	Angiosperm		Tropical seasonal forest/savanna	0.773	23.5	1241	24	0.17238	111	9.4	8970
1903	-61.72	-16.12	Pouteria nemorosa	Angiosperm		Tropical seasonal forest/savanna	0.824	23.5	1241	24	0.17238	111	9.4	8970
1904	-61.72	-16.12	Pouteria nemorosa	Angiosperm		Tropical seasonal forest/savanna	0.691	23.5	1241	24	0.17238	111	9.4	8970
1905	-61.72	-16.12	Pouteria nemorosa	Angiosperm		Tropical seasonal forest/savanna	0.34	23.5	1241	24	0.17238	111	9.4	8970
1906	-61.72	-16.12	Pouteria nemorosa	Angiosperm		Tropical seasonal forest/savanna	0.418	23.5	1241	24	0.17238	111	9.4	8970
1907	-61.72	-16.12	Pseudolmedia laevis	Angiosperm	FABIDS	Tropical seasonal forest/savanna	0.464	23.5	1241	24	0.17238	111	9.4	8970
1908	-61.72	-16.12	Pseudolmedia laevis	Angiosperm	FABIDS	Tropical seasonal forest/savanna	0.561	23.5	1241	24	0.17238	111	9.4	8970
1909	-61.72	-16.12	Pseudolmedia laevis	Angiosperm	FABIDS	Tropical seasonal forest/savanna	0.508	23.5	1241	24	0.17238	111	9.4	8970
1910	-61.72	-16.12	Pseudolmedia laevis	Angiosperm	FABIDS	Tropical seasonal forest/savanna	0.404	23.5	1241	24	0.17238	111	9.4	8970
1911	-61.72	-16.12	Pseudolmedia laevis	Angiosperm	FABIDS	Tropical seasonal forest/savanna	0.44	23.5	1241	24	0.17238	111	9.4	8970
1912	-61.72	-16.12	Pseudolmedia laevis	Angiosperm	FABIDS	Tropical seasonal forest/savanna	0.883	23.5	1241	24	0.17238	111	9.4	8970
1913	-61.72	-16.12	Pseudolmedia laevis	Angiosperm	FABIDS	Tropical seasonal forest/savanna	0.794	23.5	1241	24	0.17238	111	9.4	8970
1914	-61.72	-16.12	Pseudolmedia laevis	Angiosperm	FABIDS	Tropical seasonal forest/savanna	0.773	23.5	1241	24	0.17238	111	9.4	8970
1915	-61.72	-16.12	Pseudolmedia laevis	Angiosperm	FABIDS	Tropical seasonal forest/savanna	0.802	23.5	1241	24	0.17238	111	9.4	8970
1916	-61.72	-16.12	Pseudolmedia laevis	Angiosperm	FABIDS	Tropical seasonal forest/savanna	0.883	23.5	1241	24	0.17238	111	9.4	8970
1917	-61.72	-16.12	Psidium sartorianum	Angiosperm	MALVIDS	Tropical seasonal forest/savanna	0.658	23.5	1241	24	0.17238	111	9.4	8970
1918	-61.72	-16.12	Psidium sartorianum	Angiosperm	MALVIDS	Tropical seasonal forest/savanna	0.795	23.5	1241	24	0.17238	111	9.4	8970
1919	-61.72	-16.12	Psidium sartorianum	Angiosperm	MALVIDS	Tropical seasonal forest/savanna	0.896	23.5	1241	24	0.17238	111	9.4	8970
1920	-61.72	-16.12	Psidium sartorianum	Angiosperm	MALVIDS	Tropical seasonal forest/savanna	0.565	23.5	1241	24	0.17238	111	9.4	8970
1921	-61.72	-16.12	Psidium sartorianum	Angiosperm	MALVIDS	Tropical seasonal forest/savanna	0.77	23.5	1241	24	0.17238	111	9.4	8970
1922	-61.72	-16.12	Psidium sartorianum	Angiosperm	MALVIDS	Tropical seasonal forest/savanna	0.619	23.5	1241	24	0.17238	111	9.4	8970
1923	-61.72	-16.12	Psidium sartorianum	Angiosperm	MALVIDS	Tropical seasonal forest/savanna	0.764	23.5	1241	24	0.17238	111	9.4	8970
1924	-61.72	-16.12	Psidium sartorianum	Angiosperm	MALVIDS	Tropical seasonal forest/savanna	1.275	23.5	1241	24	0.17238	111	9.4	8970
1925	-61.72	-16.12	Psidium sartorianum	Angiosperm	MALVIDS	Tropical seasonal forest/savanna	0.872	23.5	1241	24	0.17238	111	9.4	8970
1926	-61.72	-16.12	Psidium sartorianum	Angiosperm	MALVIDS	Tropical seasonal forest/savanna	0.798	23.5	1241	24	0.17238	111	9.4	8970
1927	-61.72	-16.12	Psidium sartorianum	Angiosperm	MALVIDS	Tropical seasonal forest/savanna	0.896	23.5	1241	24	0.17238	111	9.4	8970
1928	-61.72	-16.12	Psidium sartorianum	Angiosperm	MALVIDS	Tropical seasonal forest/savanna	0.788	23.5	1241	24	0.17238	111	9.4	8970
1929	-61.72	-16.12	Psidium sartorianum	Angiosperm	MALVIDS	Tropical seasonal forest/savanna	0.822	23.5	1241	24	0.17238	111	9.4	8970
1930	-61.72	-16.12	Psidium sartorianum	Angiosperm	MALVIDS	Tropical seasonal forest/savanna	0.9	23.5	1241	24	0.17238	111	9.4	8970
1931	-61.72	-16.12	Psidium sartorianum	Angiosperm	MALVIDS	Tropical seasonal forest/savanna	0.69	23.5	1241	24	0.17238	111	9.4	8970
1932	-61.72	-16.12	Psidium sartorianum	Angiosperm	MALVIDS	Tropical seasonal forest/savanna	0.856	23.5	1241	24	0.17238	111	9.4	8970
1933	-61.72	-16.12	Psidium sartorianum	Angiosperm	MALVIDS	Tropical seasonal forest/savanna	1.204	23.5	1241	24	0.17238	111	9.4	8970
1934	-61.72	-16.12	Psidium sartorianum	Angiosperm	MALVIDS	Tropical seasonal forest/savanna	1.321	23.5	1241	24	0.17238	111	9.4	8970
1935	-61.72	-16.12	Psidium sartorianum	Angiosperm	MALVIDS	Tropical seasonal forest/savanna	0.897	23.5	1241	24	0.17238	111	9.4	8970
1936	-61.72	-16.12	Psidium sartorianum	Angiosperm	MALVIDS	Tropical seasonal forest/savanna	0.988	23.5	1241	24	0.17238	111	9.4	8970
1937	-61.72	-16.12	Pterogyne nitens	Angiosperm	FABIDS	Tropical seasonal forest/savanna	0.904	23.5	1241	24	0.17238	111	9.4	8970
1938	-61.72	-16.12	Pterogyne nitens	Angiosperm	FABIDS	Tropical seasonal forest/savanna	0.547	23.5	1241	24	0.17238	111	9.4	8970
1939	-61.72	-16.12	Pterogyne nitens	Angiosperm	FABIDS	Tropical seasonal forest/savanna	0.719	23.5	1241	24	0.17238	111	9.4	8970
1940	-61.72	-16.12	Pterogyne nitens	Angiosperm	FABIDS	Tropical seasonal forest/savanna	0.552	23.5	1241	24	0.17238	111	9.4	8970
1941	-61.72	-16.12	Pterogyne nitens	Angiosperm	FABIDS	Tropical seasonal forest/savanna	0.56	23.5	1241	24	0.17238	111	9.4	8970
1942	-61.72	-16.12	Pterogyne nitens	Angiosperm	FABIDS	Tropical seasonal forest/savanna	0.708	23.5	1241	24	0.17238	111	9.4	8970
1943	-61.72	-16.12	Pterogyne nitens	Angiosperm	FABIDS	Tropical seasonal forest/savanna	0.633	23.5	1241	24	0.17238	111	9.4	8970
1944	-61.72	-16.12	Pterogyne nitens	Angiosperm	FABIDS	Tropical seasonal forest/savanna	0.867	23.5	1241	24	0.17238	111	9.4	8970
1945	-61.72	-16.12	Pterogyne nitens	Angiosperm	FABIDS	Tropical seasonal forest/savanna	0.775	23.5	1241	24	0.17238	111	9.4	8970
1946	-61.72	-16.12	Pterogyne nitens	Angiosperm	FABIDS	Tropical seasonal forest/savanna	0.895	23.5	1241	24	0.17238	111	9.4	8970
1947	-61.72	-16.12	Sapindus saponaria	Angiosperm	MALVIDS	Tropical seasonal forest/savanna	0.46	23.5	1241	24	0.17238	111	9.4	8970
1948	-61.72	-16.12	Sapindus saponaria	Angiosperm	MALVIDS	Tropical seasonal forest/savanna	0.238	23.5	1241	24	0.17238	111	9.4	8970
1949	-61.72	-16.12	Sapindus saponaria	Angiosperm	MALVIDS	Tropical seasonal forest/savanna	0.486	23.5	1241	24	0.17238	111	9.4	8970
1950	-61.72	-16.12	Sapindus saponaria	Angiosperm	MALVIDS	Tropical seasonal forest/savanna	0.277	23.5	1241	24	0.17238	111	9.4	8970
1951	-61.72	-16.12	Sapindus saponaria	Angiosperm	MALVIDS	Tropical seasonal forest/savanna	0.555	23.5	1241	24	0.17238	111	9.4	8970
1952	-61.72	-16.12	Sapindus saponaria	Angiosperm	MALVIDS	Tropical seasonal forest/savanna	0.419	23.5	1241	24	0.17238	111	9.4	8970
1953	-61.72	-16.12	Sapindus saponaria	Angiosperm	MALVIDS	Tropical seasonal forest/savanna	0.507	23.5	1241	24	0.17238	111	9.4	8970
1954	-61.72	-16.12	Sapindus saponaria	Angiosperm	MALVIDS	Tropical seasonal forest/savanna	0.461	23.5	1241	24	0.17238	111	9.4	8970
1955	-61.72	-16.12	Sapindus saponaria	Angiosperm	MALVIDS	Tropical seasonal forest/savanna	0.457	23.5	1241	24	0.17238	111	9.4	8970
1956	-61.72	-16.12	Sapindus saponaria	Angiosperm	MALVIDS	Tropical seasonal forest/savanna	0.495	23.5	1241	24	0.17238	111	9.4	8970
1957	-61.72	-16.12	Sapium glandulosum	Angiosperm	FABIDS	Tropical seasonal forest/savanna	0.239	23.5	1241	24	0.17238	111	9.4	8970
1958	-61.72	-16.12	Sapium glandulosum	Angiosperm	FABIDS	Tropical seasonal forest/savanna	0.249	23.5	1241	24	0.17238	111	9.4	8970
1959	-61.72	-16.12	Sapium glandulosum	Angiosperm	FABIDS	Tropical seasonal forest/savanna	0.262	23.5	1241	24	0.17238	111	9.4	8970
1960	-61.72	-16.12	Sapium glandulosum	Angiosperm	FABIDS	Tropical seasonal forest/savanna	0.291	23.5	1241	24	0.17238	111	9.4	8970
1961	-61.72	-16.12	Sapium glandulosum	Angiosperm	FABIDS	Tropical seasonal forest/savanna	0.413	23.5	1241	24	0.17238	111	9.4	8970
1962	-61.72	-16.12	Sapium glandulosum	Angiosperm	FABIDS	Tropical seasonal forest/savanna	0.286	23.5	1241	24	0.17238	111	9.4	8970
1963	-61.72	-16.12	Sapium glandulosum	Angiosperm	FABIDS	Tropical seasonal forest/savanna	0.264	23.5	1241	24	0.17238	111	9.4	8970
1964	-61.72	-16.12	Sapium glandulosum	Angiosperm	FABIDS	Tropical seasonal forest/savanna	0.367	23.5	1241	24	0.17238	111	9.4	8970
1965	-61.72	-16.12	Sapium glandulosum	Angiosperm	FABIDS	Tropical seasonal forest/savanna	0.295	23.5	1241	24	0.17238	111	9.4	8970
1966	-61.72	-16.12	Schizolobium parahyba	Angiosperm	FABIDS	Tropical seasonal forest/savanna	0.24	23.5	1241	24	0.17238	111	9.4	8970
1967	-61.72	-16.12	Schizolobium parahyba	Angiosperm	FABIDS	Tropical seasonal forest/savanna	0.192	23.5	1241	24	0.17238	111	9.4	8970
1968	-61.72	-16.12	Schizolobium parahyba	Angiosperm	FABIDS	Tropical seasonal forest/savanna	0.248	23.5	1241	24	0.17238	111	9.4	8970
1969	-61.72	-16.12	Schizolobium parahyba	Angiosperm	FABIDS	Tropical seasonal forest/savanna	1.059	23.5	1241	24	0.17238	111	9.4	8970
1970	-61.72	-16.12	Schizolobium parahyba	Angiosperm	FABIDS	Tropical seasonal forest/savanna	0.72	23.5	1241	24	0.17238	111	9.4	8970
1971	-61.72	-16.12	Schizolobium parahyba	Angiosperm	FABIDS	Tropical seasonal forest/savanna	0.641	23.5	1241	24	0.17238	111	9.4	8970
1972	-61.72	-16.12	Schizolobium parahyba	Angiosperm	FABIDS	Tropical seasonal forest/savanna	0.265	23.5	1241	24	0.17238	111	9.4	8970
1973	-61.72	-16.12	Schizolobium parahyba	Angiosperm	FABIDS	Tropical seasonal forest/savanna	0.42	23.5	1241	24	0.17238	111	9.4	8970
1974	-61.72	-16.12	Schizolobium parahyba	Angiosperm	FABIDS	Tropical seasonal forest/savanna	0.459	23.5	1241	24	0.17238	111	9.4	8970
1975	-61.72	-16.12	Schizolobium parahyba	Angiosperm	FABIDS	Tropical seasonal forest/savanna	0.701	23.5	1241	24	0.17238	111	9.4	8970
1976	-61.72	-16.12	Simira rubescens	Angiosperm	LAMIIDS	Tropical seasonal forest/savanna	0.606	23.5	1241	24	0.17238	111	9.4	8970
1977	-61.72	-16.12	Simira rubescens	Angiosperm	LAMIIDS	Tropical seasonal forest/savanna	0.459	23.5	1241	24	0.17238	111	9.4	8970
1978	-61.72	-16.12	Simira rubescens	Angiosperm	LAMIIDS	Tropical seasonal forest/savanna	0.453	23.5	1241	24	0.17238	111	9.4	8970
1979	-61.72	-16.12	Simira rubescens	Angiosperm	LAMIIDS	Tropical seasonal forest/savanna	0.6	23.5	1241	24	0.17238	111	9.4	8970
1980	-61.72	-16.12	Simira rubescens	Angiosperm	LAMIIDS	Tropical seasonal forest/savanna	0.483	23.5	1241	24	0.17238	111	9.4	8970
1981	-61.72	-16.12	Simira rubescens	Angiosperm	LAMIIDS	Tropical seasonal forest/savanna	0.563	23.5	1241	24	0.17238	111	9.4	8970
1982	-61.72	-16.12	Simira rubescens	Angiosperm	LAMIIDS	Tropical seasonal forest/savanna	0.496	23.5	1241	24	0.17238	111	9.4	8970
1983	-61.72	-16.12	Simira rubescens	Angiosperm	LAMIIDS	Tropical seasonal forest/savanna	0.441	23.5	1241	24	0.17238	111	9.4	8970
1984	-61.72	-16.12	Simira rubescens	Angiosperm	LAMIIDS	Tropical seasonal forest/savanna	0.727	23.5	1241	24	0.17238	111	9.4	8970
1985	-61.72	-16.12	Simira rubescens	Angiosperm	LAMIIDS	Tropical seasonal forest/savanna	0.581	23.5	1241	24	0.17238	111	9.4	8970
1986	-61.72	-16.12	Solanum riparium	Angiosperm	LAMIIDS	Tropical seasonal forest/savanna	0.187	23.5	1241	24	0.17238	111	9.4	8970
1987	-61.72	-16.12	Solanum riparium	Angiosperm	LAMIIDS	Tropical seasonal forest/savanna	0.141	23.5	1241	24	0.17238	111	9.4	8970
1988	-61.72	-16.12	Solanum riparium	Angiosperm	LAMIIDS	Tropical seasonal forest/savanna	0.167	23.5	1241	24	0.17238	111	9.4	8970
1989	-61.72	-16.12	Solanum riparium	Angiosperm	LAMIIDS	Tropical seasonal forest/savanna	0.217	23.5	1241	24	0.17238	111	9.4	8970
1990	-61.72	-16.12	Solanum riparium	Angiosperm	LAMIIDS	Tropical seasonal forest/savanna	0.186	23.5	1241	24	0.17238	111	9.4	8970
1991	-61.72	-16.12	Solanum riparium	Angiosperm	LAMIIDS	Tropical seasonal forest/savanna	0.262	23.5	1241	24	0.17238	111	9.4	8970
1992	-61.72	-16.12	Solanum riparium	Angiosperm	LAMIIDS	Tropical seasonal forest/savanna	0.216	23.5	1241	24	0.17238	111	9.4	8970
1993	-61.72	-16.12	Solanum riparium	Angiosperm	LAMIIDS	Tropical seasonal forest/savanna	0.16	23.5	1241	24	0.17238	111	9.4	8970
1994	-61.72	-16.12	Solanum riparium	Angiosperm	LAMIIDS	Tropical seasonal forest/savanna	0.233	23.5	1241	24	0.17238	111	9.4	8970
1995	-61.72	-16.12	Solanum riparium	Angiosperm	LAMIIDS	Tropical seasonal forest/savanna	0.308	23.5	1241	24	0.17238	111	9.4	8970
1996	-61.72	-16.12	Spondias mombin	Angiosperm	MALVIDS	Tropical seasonal forest/savanna	0.159	23.5	1241	24	0.17238	111	9.4	8970
1997	-61.72	-16.12	Spondias mombin	Angiosperm	MALVIDS	Tropical seasonal forest/savanna	0.248	23.5	1241	24	0.17238	111	9.4	8970
1998	-61.72	-16.12	Spondias mombin	Angiosperm	MALVIDS	Tropical seasonal forest/savanna	0.252	23.5	1241	24	0.17238	111	9.4	8970
1999	-61.72	-16.12	Spondias mombin	Angiosperm	MALVIDS	Tropical seasonal forest/savanna	0.232	23.5	1241	24	0.17238	111	9.4	8970
[truncated: 25,298 more rows]
